# Supplementary material for: High drug-loaded microspheres enabled by controlled in-droplet precipitation promote functional recovery after spinal cord injury
Source: Nat Commun. 2022 Mar 10;13:1262. doi: 10.1038/s41467-022-28787-7 (PMC8913677; doi:10.1038/s41467-022-28787-7)
Supplement: Supplementary file 6 — Source Data [file 41467_2022_28787_MOESM6_ESM.xlsx]

## Sheet: Fig. 1
Fig. 1f								Fig. 1g
X-ray powder diffraction of TPE@AcDX microspheres and TPE.								Differential scanning calorimetry of TPE@AcDX microspheres and TPE.
	Intensity/a.u.	Intensity/a.u.							Heat flow / mW/mg	Heat flow / mW/mg
2 theta/°	TPE	TPE@AcDX						Temperature/°C	TPE	TPE@AcDX
7.48809	234	580						25	0.06146	0.04989
7.50122	410	686						25	0.06113	0.0493
7.51435	270	533						25	0.06079	0.04845
7.52748	431	673						25	0.06048	0.0477
7.54061	196	530						25	0.06008	0.04688
7.55374	349	860						25	0.0597	0.04615
7.56687	332	782						25	0.05934	0.0455
7.58	256	748						25	0.05897	0.04491
7.59313	340	814						25	0.05856	0.04447
7.60626	317	688						25	0.05815	0.04399
7.61939	397	780						25	0.05774	0.0435
7.63252	457	733						25	0.05733	0.04301
7.64565	393	687						25	0.05691	0.04263
7.65878	388	657						25	0.05652	0.04222
7.67191	347	637						25	0.05617	0.04179
7.68504	265	726						25	0.05582	0.04141
7.69817	282	694						25	0.05554	0.04113
7.7113	279	601						25	0.05522	0.04085
7.72443	412	738						25	0.05487	0.04051
7.73756	314	653						25	0.05451	0.04019
7.75069	417	708						25	0.05419	0.03994
7.76382	314	570						25	0.05386	0.03969
7.77695	418	640						25	0.05353	0.03947
7.79009	423	567						25	0.0532	0.03921
7.80322	362	690						25	0.0529	0.0389
7.81635	242	562						25	0.05257	0.03859
7.82948	353	671						25	0.05225	0.03829
7.84261	386	715						25	0.05192	0.03798
7.85574	319	577						25	0.05161	0.03766
7.86887	360	719						25	0.0513	0.03742
7.882	351	665						25	0.05099	0.03723
7.89513	403	538						25	0.05069	0.03705
7.90826	590	796						25	0.05043	0.03693
7.92139	387	749						25	0.05016	0.0368
7.93452	367	663						25	0.0499	0.03665
7.94765	388	809						25	0.04964	0.03651
7.96078	534	737						25	0.0494	0.03633
7.97391	381	714						25	0.04915	0.03619
7.98704	278	698						25	0.04889	0.03604
8.00017	239	614						25	0.04862	0.03588
8.0133	390	670						25	0.04837	0.03573
8.02643	304	758						25	0.04814	0.03561
8.03956	356	764						25	0.04791	0.0355
8.05269	363	678						25	0.04768	0.03539
8.06582	296	548						25	0.04748	0.03532
8.07895	378	687						25	0.04728	0.03524
8.09208	265	633						25	0.04706	0.03518
8.10521	330	599						25	0.04685	0.03512
8.11834	387	743						25	0.04663	0.03499
8.13147	463	826						25	0.04641	0.03483
8.1446	385	604						25	0.04619	0.03469
8.15773	286	632						25	0.046	0.03457
8.17086	406	616						25	0.04582	0.0344
8.18399	360	722						25	0.04563	0.03433
8.19712	479	613						25	0.04544	0.03426
8.21025	310	779						25	0.04526	0.0342
8.22338	304	649						25	0.04511	0.03424
8.23651	429	783						25	0.04495	0.03422
8.24964	239	694						25	0.04478	0.03419
8.26278	422	549						25	0.04461	0.03417
8.27591	378	684						25	0.04444	0.03407
8.28904	457	752						25	0.04425	0.03404
8.30217	438	834						25	0.04408	0.03406
8.3153	295	610						25	0.04391	0.03407
8.32843	392	672						25	0.04373	0.03406
8.34156	426	645						25	0.04356	0.03402
8.35469	374	639						25	0.0434	0.03398
8.36782	285	670						25	0.04325	0.03395
8.38095	346	496						25	0.04312	0.03395
8.39408	344	623						25	0.04297	0.03395
8.40721	477	765						25	0.04281	0.03393
8.42034	313	663						25	0.04265	0.03389
8.43347	395	661						25	0.04247	0.03388
8.4466	308	522						25	0.04232	0.03382
8.45973	347	696						25	0.04217	0.03374
8.47286	244	657						25	0.042	0.03366
8.48599	368	777						25	0.04186	0.03351
8.49912	303	626						25	0.04172	0.03342
8.51225	518	662						25	0.04159	0.03332
8.52538	388	725						25	0.04145	0.03323
8.53851	333	803						25	0.04134	0.03321
8.55164	457	827						25	0.04123	0.03316
8.56477	368	786						25	0.04113	0.0331
8.5779	250	634						25	0.04104	0.03307
8.59103	325	679						25	0.04095	0.03308
8.60416	452	772						25	0.04083	0.03309
8.61729	285	624						25	0.0407	0.03308
8.63042	439	683						25	0.04057	0.03308
8.64355	352	642						25	0.04042	0.03305
8.65668	392	673						25	0.04027	0.03301
8.66981	435	743						25	0.04014	0.03299
8.68294	428	719						25	0.04001	0.03297
8.69607	355	751						25	0.0399	0.03293
8.7092	422	820						25	0.03979	0.03292
8.72234	342	767						25	0.0397	0.03292
8.73547	390	722						25	0.03961	0.03291
8.7486	311	660						25	0.03955	0.03298
8.76173	550	773						25	0.03945	0.03299
8.77486	367	759						25	0.03935	0.03298
8.78799	316	667						25	0.03924	0.03295
8.80112	345	726						25	0.03912	0.03293
8.81425	384	739						25	0.03901	0.03295
8.82738	317	707						25	0.03891	0.03298
8.84051	363	725						25	0.0388	0.03298
8.85364	423	781						25	0.03872	0.03297
8.86677	285	780						25	0.03862	0.03293
8.8799	312	693						25	0.03851	0.03286
8.89303	192	571						25	0.0384	0.0328
8.90616	346	719						25	0.0383	0.03271
8.91929	337	581						25	0.03821	0.03268
8.93242	420	729						25	0.03812	0.03269
8.94555	326	785						25	0.03804	0.03271
8.95868	209	557						25	0.03796	0.03282
8.97181	378	626						25	0.03789	0.03285
8.98494	204	609						25	0.03783	0.03287
8.99807	207	602						25	0.03777	0.03289
9.0112	365	765						25	0.0377	0.03291
9.02433	343	717						25	0.03764	0.0329
9.03746	425	729						25	0.03757	0.0329
9.05059	284	719						25	0.0375	0.0329
9.06372	243	493						25	0.03742	0.03289
9.07685	249	617						25	0.03734	0.03286
9.08998	126	556						25	0.03726	0.03286
9.10311	279	724						25	0.03717	0.03289
9.11624	313	591						25	0.03709	0.0329
9.12937	338	762						25	0.03701	0.03286
9.1425	427	764						25	0.03692	0.03283
9.15563	199	634						25	0.03681	0.03283
9.16876	314	655						25	0.03671	0.0328
9.1819	436	817						25	0.03662	0.03279
9.19503	378	692						25	0.03655	0.03277
9.20816	343	701						25	0.03647	0.03278
9.22129	296	725						25	0.0364	0.0328
9.23442	330	820						25	0.03634	0.03279
9.24755	380	925						25	0.03629	0.03278
9.26068	279	721						25	0.03624	0.03275
9.27381	480	818						25	0.03619	0.03276
9.28694	483	903						25	0.03612	0.03279
9.30007	399	699						25	0.03605	0.03279
9.3132	553	874						25	0.03598	0.03278
9.32633	452	762						25	0.03587	0.03286
9.33946	599	855						25	0.03578	0.03293
9.35259	711	1000						25	0.0357	0.03298
9.36572	777	841						25	0.03563	0.033
9.37885	739	932						25	0.03558	0.03303
9.39198	923	985						25	0.03554	0.033
9.40511	748	942						25	0.03549	0.03297
9.41824	810	866						25	0.03543	0.03293
9.43137	776	919						25	0.0354	0.03287
9.4445	557	812						25	0.03535	0.03287
9.45763	508	758						25	0.03527	0.03294
9.47076	419	892						25	0.03519	0.03302
9.48389	353	816						25	0.03508	0.03315
9.49702	314	739						25	0.03497	0.0332
9.51015	422	896						25	0.03488	0.03325
9.52328	238	578						25	0.03479	0.03331
9.53641	395	853						25	0.03473	0.03323
9.54954	376	660						25	0.03468	0.03318
9.56267	230	706						25	0.03463	0.03315
9.5758	374	677						25	0.03459	0.03315
9.58893	315	642						25	0.03461	0.03317
9.60206	246	748						25	0.03459	0.03321
9.61519	332	672						25	0.03456	0.03327
9.62832	409	860						25	0.03452	0.03333
9.64145	314	698						25	0.03445	0.03346
9.65459	257	691						25	0.03438	0.0335
9.66772	316	703						25	0.0343	0.03356
9.68085	279	601						25	0.03423	0.03362
9.69398	386	703						25	0.03417	0.03357
9.70711	165	631						25	0.03412	0.03357
9.72024	371	815						25	0.03407	0.0336
9.73337	273	771						25	0.03403	0.03366
9.7465	401	686						25	0.03404	0.0337
9.75963	278	629						25	0.03402	0.03375
9.77276	269	638						25	0.03399	0.03388
9.78589	425	663						25	0.03395	0.03417
9.79902	395	802						25	0.02339	0.00749
9.81215	373	761						25	-0.01338	-0.09167
9.82528	268	601						25	-0.07461	-0.26195
9.83841	528	810						25	-0.13988	-0.44439
9.85154	341	599						25	-0.17224	-0.51131
9.86467	258	644						25.1667	-0.18868	-0.51503
9.8778	253	669						25.3333	-0.19498	-0.47889
9.89093	292	746						25.5	-0.19834	-0.43265
9.90406	251	784						25.6667	-0.20148	-0.39689
9.91719	169	673						25.8333	-0.20427	-0.36874
9.93032	416	773						26	-0.20652	-0.3467
9.94345	333	751						26.1667	-0.20838	-0.32777
9.95658	281	699						26.3333	-0.20935	-0.31434
9.96971	281	619						26.5	-0.21014	-0.30339
9.98284	322	685						26.6667	-0.21083	-0.29498
9.99597	337	766						26.8333	-0.2115	-0.28821
10.0091	316	791						27	-0.21197	-0.28335
10.0222	332	797						27.1667	-0.21243	-0.27944
10.0354	240	690						27.3333	-0.21283	-0.27715
10.0485	431	779						27.5	-0.21325	-0.2752
10.0616	260	696						27.6667	-0.21358	-0.27358
10.0747	213	684						27.8333	-0.21393	-0.2725
10.0879	426	715						28	-0.21427	-0.27207
10.101	266	701						28.1667	-0.21458	-0.27191
10.1142	321	712						28.3333	-0.21485	-0.27202
10.1273	284	732						28.5	-0.21514	-0.27196
10.1404	281	718						28.6667	-0.21541	-0.27197
10.1535	390	640						28.8333	-0.21568	-0.27203
10.1667	276	718						29	-0.21587	-0.27229
10.1798	277	698						29.1667	-0.21609	-0.27252
10.1929	400	805						29.3333	-0.21631	-0.27281
10.2061	310	812						29.5	-0.21651	-0.27314
10.2192	359	760						29.6667	-0.21669	-0.27362
10.2323	244	619						29.8333	-0.21689	-0.27406
10.2454	343	805						30	-0.21709	-0.27453
10.2586	295	632						30.1667	-0.21729	-0.275
10.2717	191	758						30.3333	-0.21749	-0.27549
10.2848	447	851						30.5	-0.2177	-0.276
10.298	363	732						30.6667	-0.21792	-0.27651
10.3111	247	681						30.8333	-0.21812	-0.27702
10.3242	400	724						31	-0.21833	-0.27754
10.3374	401	884						31.1667	-0.21853	-0.27814
10.3505	212	657						31.3333	-0.21873	-0.27873
10.3636	345	703						31.5	-0.21894	-0.2793
10.3767	385	699						31.6667	-0.21913	-0.27991
10.3899	315	718						31.8333	-0.21931	-0.28048
10.403	276	744						32	-0.2195	-0.28105
10.4161	147	754						32.1667	-0.21968	-0.28162
10.4293	272	786						32.3333	-0.21987	-0.28218
10.4424	322	759						32.5	-0.22005	-0.28274
10.4555	339	719						32.6667	-0.22022	-0.28327
10.4687	427	682						32.8333	-0.22039	-0.28376
10.4818	182	606						33	-0.22057	-0.28429
10.4949	380	802						33.1667	-0.22076	-0.28484
10.5081	214	671						33.3333	-0.22095	-0.28541
10.5212	292	594						33.5	-0.22114	-0.28594
10.5343	266	766						33.6667	-0.22136	-0.28646
10.5474	316	838						33.8333	-0.22158	-0.28699
10.5606	390	763						34	-0.22179	-0.28752
10.5737	331	743						34.1667	-0.22199	-0.28807
10.5868	350	640						34.3333	-0.22219	-0.28858
10.6	470	800						34.5	-0.22237	-0.2891
10.6131	400	818						34.6667	-0.22255	-0.28963
10.6262	471	842						34.8333	-0.22273	-0.29016
10.6394	567	775						35	-0.22288	-0.29069
10.6525	554	847						35.1667	-0.22305	-0.29119
10.6656	752	875						35.3333	-0.22323	-0.29168
10.6788	959	970						35.5	-0.22342	-0.29218
10.6919	1260	954						35.6667	-0.22357	-0.29263
10.705	1552	1033						35.8333	-0.22371	-0.29309
10.7181	1672	947						36	-0.22385	-0.29354
10.7313	1836	985						36.1667	-0.224	-0.29402
10.7444	1607	1129						36.3333	-0.22413	-0.2945
10.7575	1392	1096						36.5	-0.22429	-0.29501
10.7707	1216	1279						36.6667	-0.22445	-0.29553
10.7838	883	1353						36.8333	-0.22461	-0.29607
10.7969	722	1322						37	-0.22483	-0.29661
10.8101	599	1405						37.1667	-0.22502	-0.2971
10.8232	580	1161						37.3333	-0.22521	-0.29756
10.8363	444	1203						37.5	-0.2254	-0.29804
10.8494	539	901						37.6667	-0.22558	-0.29847
10.8626	314	975						37.8333	-0.22576	-0.29892
10.8757	364	934						38	-0.22594	-0.29943
10.8888	334	757						38.1667	-0.2261	-0.29996
10.902	389	871						38.3333	-0.22625	-0.30058
10.9151	345	925						38.5	-0.2264	-0.30115
10.9282	367	922						38.6667	-0.22653	-0.30168
10.9413	294	749						38.8333	-0.22666	-0.3022
10.9545	276	821						39	-0.22678	-0.30269
10.9676	292	782						39.1667	-0.22693	-0.30317
10.9807	286	711						39.3333	-0.22709	-0.30367
10.9939	323	739						39.5	-0.22723	-0.30417
11.007	301	797						39.6667	-0.22741	-0.30458
11.0201	416	715						39.8333	-0.22759	-0.305
11.0333	275	691						40	-0.22777	-0.30543
11.0464	313	752						40.1667	-0.22793	-0.30586
11.0595	390	798						40.3333	-0.22808	-0.30633
11.0727	345	803						40.5	-0.22822	-0.3068
11.0858	291	735						40.6667	-0.22835	-0.30723
11.0989	275	810						40.8333	-0.22848	-0.30766
11.112	297	772						41	-0.2286	-0.30806
11.1252	261	729						41.1667	-0.22872	-0.30848
11.1383	343	688						41.3333	-0.22886	-0.30889
11.1514	284	766						41.5	-0.22902	-0.30929
11.1646	250	758						41.6667	-0.22921	-0.30965
11.1777	214	744						41.8333	-0.22938	-0.31005
11.1908	354	636						42	-0.22954	-0.31045
11.204	311	751						42.1667	-0.22971	-0.31082
11.2171	203	650						42.3333	-0.22988	-0.31123
11.2302	297	818						42.5	-0.23005	-0.31162
11.2433	243	786						42.6667	-0.23022	-0.31196
11.2565	391	810						42.8333	-0.23038	-0.3123
11.2696	321	843						43	-0.23053	-0.31259
11.2827	341	795						43.1667	-0.23068	-0.31287
11.2959	226	773						43.3333	-0.23083	-0.31312
11.309	355	777						43.5	-0.23098	-0.31333
11.3221	389	769						43.6667	-0.23112	-0.31351
11.3353	320	759						43.8333	-0.23129	-0.31375
11.3484	365	776						44	-0.23147	-0.31403
11.3615	317	665						44.1667	-0.23164	-0.31429
11.3747	344	713						44.3333	-0.2318	-0.31485
11.3878	228	853						44.5	-0.23195	-0.3153
11.4009	332	754						44.6667	-0.2321	-0.31572
11.414	331	719						44.8333	-0.23223	-0.31614
11.4272	344	778						45	-0.23233	-0.31659
11.4403	300	779						45.1667	-0.23245	-0.31701
11.4534	443	674						45.3333	-0.23259	-0.31741
11.4666	341	791						45.5	-0.23273	-0.31775
11.4797	284	717						45.6667	-0.23288	-0.31802
11.4928	283	676						45.8333	-0.23301	-0.3183
11.506	476	792						46	-0.23315	-0.31859
11.5191	222	655						46.1667	-0.23328	-0.31889
11.5322	318	765						46.3333	-0.23341	-0.31917
11.5453	375	742						46.5	-0.23354	-0.31942
11.5585	314	793						46.6667	-0.23366	-0.31965
11.5716	332	820						46.8333	-0.23379	-0.31986
11.5847	276	703						47	-0.23391	-0.32008
11.5979	256	682						47.1667	-0.23403	-0.32028
11.611	310	835						47.3333	-0.23417	-0.32046
11.6241	397	887						47.5	-0.23431	-0.32065
11.6373	369	764						47.6667	-0.23445	-0.32078
11.6504	135	779						47.8333	-0.2346	-0.32094
11.6635	422	853						48	-0.23474	-0.32107
11.6767	306	820						48.1667	-0.23488	-0.32117
11.6898	254	696						48.3333	-0.23505	-0.32128
11.7029	360	811						48.5	-0.2352	-0.32145
11.716	273	776						48.6667	-0.23535	-0.32163
11.7292	272	657						48.8333	-0.2355	-0.32178
11.7423	363	778						49	-0.23566	-0.32195
11.7554	329	803						49.1667	-0.23581	-0.32212
11.7686	180	652						49.3333	-0.23597	-0.32229
11.7817	410	770						49.5	-0.23614	-0.32248
11.7948	237	701						49.6667	-0.23632	-0.32264
11.8079	253	828						49.8333	-0.23651	-0.32281
11.8211	305	737						50	-0.23669	-0.32298
11.8342	160	611						50.1667	-0.23687	-0.32317
11.8473	384	756						50.3333	-0.23706	-0.32337
11.8605	373	714						50.5	-0.23724	-0.32356
11.8736	312	733						50.6667	-0.2374	-0.32374
11.8867	241	729						50.8333	-0.23757	-0.3239
11.8999	330	688						51	-0.23772	-0.32408
11.913	329	768						51.1667	-0.23788	-0.32421
11.9261	286	736						51.3333	-0.23801	-0.32432
11.9392	323	740						51.5	-0.23816	-0.32438
11.9524	398	828						51.6667	-0.2383	-0.32438
11.9655	342	815						51.8333	-0.23845	-0.32439
11.9787	129	697						52	-0.23861	-0.32436
11.9918	332	649						52.1667	-0.23876	-0.3243
12.0049	312	804						52.3333	-0.23893	-0.32415
12.018	275	880						52.5	-0.23912	-0.32401
12.0312	237	736						52.6667	-0.23931	-0.3239
12.0443	223	629						52.8333	-0.23951	-0.32377
12.0574	219	778						53	-0.23974	-0.32357
12.0706	332	928						53.1667	-0.23995	-0.3234
12.0837	264	703						53.3333	-0.24017	-0.32324
12.0968	277	791						53.5	-0.24038	-0.32307
12.1099	350	740						53.6667	-0.2406	-0.32278
12.1231	271	762						53.8333	-0.24084	-0.3224
12.1362	184	727						54	-0.24108	-0.322
12.1493	304	813						54.1667	-0.24132	-0.32155
12.1625	273	795						54.3333	-0.24158	-0.32085
12.1756	319	807						54.5	-0.24183	-0.32021
12.1887	287	767						54.6667	-0.24207	-0.31959
12.2019	313	733						54.8333	-0.24231	-0.31897
12.215	284	716						55	-0.24258	-0.31823
12.2281	202	709						55.1667	-0.24288	-0.31754
12.2413	291	733						55.3333	-0.24319	-0.3169
12.2544	278	768						55.5	-0.2435	-0.31627
12.2675	365	747						55.6667	-0.24386	-0.31564
12.2806	336	879						55.8333	-0.24422	-0.31503
12.2938	250	619						56	-0.24459	-0.31447
12.3069	165	669						56.1667	-0.24497	-0.31394
12.32	395	857						56.3333	-0.24537	-0.31349
12.3332	369	895						56.5	-0.24578	-0.31302
12.3463	221	691						56.6667	-0.24621	-0.31254
12.3594	235	826						56.8333	-0.24664	-0.31207
12.3726	317	767						57	-0.24713	-0.31164
12.3857	333	719						57.1667	-0.24763	-0.31117
12.3988	421	945						57.3333	-0.24815	-0.31073
12.4119	351	901						57.5	-0.24868	-0.31029
12.4251	426	863						57.6667	-0.24929	-0.30976
12.4382	324	859						57.8333	-0.24987	-0.30921
12.4513	293	832						58	-0.25046	-0.30868
12.4645	373	815						58.1667	-0.25106	-0.30817
12.4776	287	806						58.3333	-0.25169	-0.30758
12.4907	458	900						58.5	-0.2523	-0.30708
12.5039	458	923						58.6667	-0.25289	-0.3066
12.517	476	991						58.8333	-0.25345	-0.30614
12.5301	641	957						59	-0.25401	-0.30573
12.5433	658	1028						59.1667	-0.25458	-0.30526
12.5564	750	980						59.3333	-0.25517	-0.30478
12.5695	1053	1194						59.5	-0.25577	-0.30428
12.5826	1151	1204						59.6667	-0.25641	-0.30367
12.5958	1667	1142						59.8333	-0.25707	-0.30308
12.6089	2268	1403						60	-0.25777	-0.30249
12.622	3249	1542						60.1667	-0.2585	-0.30191
12.6352	4631	1648						60.3333	-0.2593	-0.30128
12.6483	7133	1902						60.5	-0.26012	-0.3007
12.6614	10834	2191						60.6667	-0.26109	-0.30011
12.6745	13850	2416						60.8333	-0.26219	-0.29949
12.6877	15315	2415						61	-0.2634	-0.29894
12.7008	13986	2263						61.1667	-0.26454	-0.29836
12.7139	11557	2332						61.3333	-0.26571	-0.29773
12.7271	8667	2253						61.5	-0.26691	-0.29709
12.7402	5924	2135						61.6667	-0.26821	-0.29646
12.7533	3738	1755						61.8333	-0.26948	-0.29583
12.7665	2578	1721						62	-0.2708	-0.29518
12.7796	1624	1364						62.1667	-0.27212	-0.29454
12.7927	1204	1262						62.3333	-0.27359	-0.29397
12.8058	813	1191						62.5	-0.27475	-0.29337
12.819	765	1090						62.6667	-0.27545	-0.29276
12.8321	561	911						62.8333	-0.27581	-0.29215
12.8452	541	1087						63	-0.27588	-0.29159
12.8584	532	1042						63.1667	-0.27604	-0.291
12.8715	581	1047						63.3333	-0.27625	-0.29037
12.8846	505	941						63.5	-0.27642	-0.28977
12.8978	305	881						63.6667	-0.27652	-0.28909
12.9109	496	908						63.8333	-0.27666	-0.28843
12.924	390	982						64	-0.2768	-0.28777
12.9372	461	934						64.1667	-0.27695	-0.28711
12.9503	513	918						64.3333	-0.27711	-0.28642
12.9634	329	853						64.5	-0.27729	-0.28577
12.9765	414	975						64.6667	-0.27748	-0.28513
12.9897	441	872						64.8333	-0.27768	-0.28449
13.0028	430	969						65	-0.27798	-0.28387
13.0159	404	979						65.1667	-0.27824	-0.2832
13.0291	354	755						65.3333	-0.2785	-0.28251
13.0422	413	930						65.5	-0.27876	-0.28181
13.0553	426	788						65.6667	-0.27904	-0.28106
13.0685	392	904						65.8333	-0.27931	-0.28034
13.0816	508	878						66	-0.27959	-0.27965
13.0947	414	1023						66.1667	-0.27984	-0.27893
13.1078	549	997						66.3333	-0.28004	-0.27828
13.121	659	1131						66.5	-0.28027	-0.27765
13.1341	656	1259						66.6667	-0.28045	-0.27701
13.1472	829	1153						66.8333	-0.28055	-0.27636
13.1604	1114	1245						67	-0.2803	-0.27581
13.1735	1448	1374						67.1667	-0.28011	-0.27524
13.1866	1945	1424						67.3333	-0.27997	-0.27467
13.1998	2250	1594						67.5	-0.27983	-0.27411
13.2129	2680	1618						67.6667	-0.27964	-0.27354
13.226	2636	1575						67.8333	-0.27948	-0.27293
13.2392	2553	1537						68	-0.27934	-0.27229
13.2523	2442	1630						68.1667	-0.2792	-0.27163
13.2654	1976	1411						68.3333	-0.27912	-0.27095
13.2785	1633	1221						68.5	-0.27902	-0.27031
13.2917	1245	1147						68.6667	-0.27894	-0.26969
13.3048	1074	1181						68.8333	-0.27888	-0.26911
13.3179	921	1127						69	-0.27888	-0.26855
13.3311	604	841						69.1667	-0.27888	-0.26793
13.3442	478	860						69.3333	-0.27889	-0.26729
13.3573	427	825						69.5	-0.27891	-0.26667
13.3705	251	836						69.6667	-0.27902	-0.26603
13.3836	408	920						69.8333	-0.2791	-0.26541
13.3967	461	966						70	-0.27916	-0.26479
13.4099	308	929						70.1667	-0.27923	-0.26417
13.423	381	830						70.3333	-0.27934	-0.2636
13.4361	290	719						70.5	-0.27943	-0.26301
13.4492	398	889						70.6667	-0.27951	-0.2624
13.4624	349	917						70.8333	-0.27959	-0.26179
13.4755	359	920						71	-0.27966	-0.26121
13.4886	310	850						71.1667	-0.27974	-0.26065
13.5018	368	847						71.3333	-0.27982	-0.26007
13.5149	337	737						71.5	-0.27988	-0.25948
13.528	329	900						71.6667	-0.27994	-0.25891
13.5412	203	826						71.8333	-0.28001	-0.25829
13.5543	384	863						72	-0.28009	-0.25768
13.5674	230	711						72.1667	-0.28017	-0.25706
13.5805	306	796						72.3333	-0.28026	-0.25644
13.5937	299	753						72.5	-0.28034	-0.25586
13.6068	479	844						72.6667	-0.28041	-0.25528
13.6199	289	699						72.8333	-0.28048	-0.25469
13.6331	361	787						73	-0.28056	-0.25418
13.6462	269	825						73.1667	-0.28064	-0.25364
13.6593	265	781						73.3333	-0.28072	-0.2531
13.6724	246	774						73.5	-0.28081	-0.25254
13.6856	284	754						73.6667	-0.28091	-0.25198
13.6987	364	901						73.8333	-0.28101	-0.25143
13.7118	344	718						74	-0.28109	-0.25093
13.725	327	757						74.1667	-0.28118	-0.25045
13.7381	333	792						74.3333	-0.28127	-0.24999
13.7512	301	856						74.5	-0.28136	-0.24949
13.7644	277	759						74.6667	-0.28147	-0.249
13.7775	334	778						74.8333	-0.28157	-0.24851
13.7906	395	916						75	-0.28166	-0.248
13.8038	388	749						75.1667	-0.28176	-0.24749
13.8169	339	761						75.3333	-0.28186	-0.247
13.83	255	760						75.5	-0.28198	-0.24652
13.8431	341	832						75.6667	-0.28211	-0.24603
13.8563	342	835						75.8333	-0.28224	-0.24551
13.8694	420	766						76	-0.28238	-0.24498
13.8825	479	686						76.1667	-0.28252	-0.24447
13.8957	326	719						76.3333	-0.2827	-0.244
13.9088	326	729						76.5	-0.28284	-0.2435
13.9219	389	710						76.6667	-0.28298	-0.24299
13.9351	304	889						76.8333	-0.28312	-0.24249
13.9482	364	880						77	-0.28323	-0.24204
13.9613	378	833						77.1667	-0.28335	-0.2416
13.9744	388	839						77.3333	-0.28347	-0.24116
13.9876	293	747						77.5	-0.28358	-0.24074
14.0007	322	788						77.6667	-0.2837	-0.24034
14.0138	330	805						77.8333	-0.28384	-0.23994
14.027	362	785						78	-0.28397	-0.23954
14.0401	428	783						78.1667	-0.28408	-0.23917
14.0532	361	745						78.3333	-0.2842	-0.23878
14.0664	463	906						78.5	-0.28432	-0.23839
14.0795	437	911						78.6667	-0.28444	-0.238
14.0926	412	765						78.8333	-0.28456	-0.23762
14.1058	408	828						79	-0.28467	-0.23721
14.1189	349	683						79.1667	-0.28479	-0.23682
14.132	594	863						79.3333	-0.28492	-0.23643
14.1451	711	868						79.5	-0.28506	-0.23605
14.1583	913	966						79.6667	-0.28521	-0.23568
14.1714	1182	965						79.8333	-0.28535	-0.23531
14.1845	1275	1042						80	-0.28549	-0.23494
14.1977	1572	1021						80.1667	-0.28564	-0.23455
14.2108	1750	1113						80.3333	-0.28578	-0.23416
14.2239	1541	1195						80.5	-0.28591	-0.23377
14.237	1420	1216						80.6667	-0.28604	-0.23337
14.2502	1313	1230						80.8333	-0.28617	-0.23297
14.2633	1150	1209						81	-0.28627	-0.23254
14.2764	961	1126						81.1667	-0.28638	-0.23216
14.2896	674	985						81.3333	-0.2865	-0.23181
14.3027	546	929						81.5	-0.28664	-0.23146
14.3158	442	1043						81.6667	-0.28676	-0.23109
14.329	341	955						81.8333	-0.28688	-0.2307
14.3421	452	859						82	-0.28701	-0.23035
14.3552	242	835						82.1667	-0.28712	-0.23
14.3684	284	795						82.3333	-0.28726	-0.22963
14.3815	430	843						82.5	-0.28738	-0.2293
14.3946	333	803						82.6667	-0.28751	-0.229
14.4078	321	882						82.8333	-0.28764	-0.2287
14.4209	348	672						83	-0.28774	-0.22845
14.434	301	718						83.1667	-0.28783	-0.22817
14.4471	114	793						83.3333	-0.28794	-0.22789
14.4603	176	642						83.5	-0.28805	-0.22761
14.4734	294	806						83.6667	-0.28814	-0.22728
14.4865	321	772						83.8333	-0.28824	-0.22697
14.4997	326	747						84	-0.28836	-0.22667
14.5128	253	835						84.1667	-0.28847	-0.22638
14.5259	262	777						84.3333	-0.2886	-0.2261
14.539	266	732						84.5	-0.28872	-0.22583
14.5522	233	759						84.6667	-0.28883	-0.22555
14.5653	229	770						84.8333	-0.28894	-0.22528
14.5784	220	796						85	-0.28906	-0.22506
14.5916	219	881						85.1667	-0.28917	-0.22481
14.6047	225	779						85.3333	-0.28928	-0.22455
14.6178	207	701						85.5	-0.28939	-0.22429
14.631	343	809						85.6667	-0.28953	-0.22401
14.6441	194	684						85.8333	-0.28967	-0.22375
14.6572	338	738						86	-0.28979	-0.22351
14.6703	224	710						86.1667	-0.2899	-0.22327
14.6835	306	749						86.3333	-0.29005	-0.22304
14.6966	293	835						86.5	-0.29018	-0.22279
14.7097	340	768						86.6667	-0.29031	-0.22253
14.7229	309	841						86.8333	-0.29043	-0.22228
14.736	217	816						87	-0.29055	-0.22203
14.7491	279	635						87.1667	-0.29068	-0.22179
14.7623	254	753						87.3333	-0.29082	-0.22156
14.7754	234	742						87.5	-0.29096	-0.22133
14.7885	233	673						87.6667	-0.29109	-0.22109
14.8017	297	780						87.8333	-0.2912	-0.22087
14.8148	105	570						88	-0.29133	-0.22065
14.8279	258	796						88.1667	-0.29146	-0.22042
14.841	288	768						88.3333	-0.29158	-0.22019
14.8542	225	758						88.5	-0.2917	-0.21999
14.8673	316	811						88.6667	-0.29183	-0.21979
14.8804	355	744						88.8333	-0.29195	-0.21961
14.8936	216	702						89	-0.29207	-0.21942
14.9067	192	773						89.1667	-0.29217	-0.21921
14.9198	340	811						89.3333	-0.29228	-0.219
14.933	248	688						89.5	-0.29238	-0.21879
14.9461	266	796						89.6667	-0.29245	-0.21861
14.9592	195	729						89.8333	-0.29253	-0.21844
14.9724	235	667						90	-0.29263	-0.21825
14.9855	230	714						90.1667	-0.29272	-0.21808
14.9986	186	755						90.3333	-0.29283	-0.21792
15.0117	332	760						90.5	-0.29293	-0.21775
15.0249	214	772						90.6667	-0.29304	-0.21759
15.038	210	766						90.8333	-0.29315	-0.21744
15.0511	248	672						91	-0.29326	-0.21728
15.0643	140	664						91.1667	-0.29336	-0.21714
15.0774	274	691						91.3333	-0.29345	-0.21698
15.0905	286	712						91.5	-0.29353	-0.21681
15.1037	309	748						91.6667	-0.2936	-0.21668
15.1168	280	743						91.8333	-0.2937	-0.21652
15.1299	181	637						92	-0.29382	-0.21636
15.143	246	726						92.1667	-0.29394	-0.21617
15.1562	161	739						92.3333	-0.29406	-0.21596
15.1693	141	664						92.5	-0.29417	-0.21574
15.1824	269	788						92.6667	-0.29426	-0.2155
15.1956	272	808						92.8333	-0.29435	-0.21525
15.2087	210	702						93	-0.29443	-0.21498
15.2218	144	730						93.1667	-0.29453	-0.21472
15.235	254	804						93.3333	-0.29462	-0.21447
15.2481	239	712						93.5	-0.29471	-0.21424
15.2612	188	784						93.6667	-0.2948	-0.21404
15.2744	301	719						93.8333	-0.2949	-0.21384
15.2875	117	657						94	-0.29499	-0.21364
15.3006	195	700						94.1667	-0.29507	-0.2134
15.3137	286	691						94.3333	-0.29513	-0.21324
15.3269	312	673						94.5	-0.2952	-0.21308
15.34	341	655						94.6667	-0.29527	-0.21291
15.3531	227	636						94.8333	-0.29536	-0.21275
15.3663	243	681						95	-0.29545	-0.21255
15.3794	233	749						95.1667	-0.29555	-0.21234
15.3925	219	763						95.3333	-0.29565	-0.21213
15.4056	231	699						95.5	-0.29575	-0.2119
15.4188	208	789						95.6667	-0.29588	-0.21164
15.4319	225	814						95.8333	-0.29599	-0.21143
15.445	328	679						96	-0.29609	-0.21122
15.4582	139	699						96.1667	-0.29617	-0.21102
15.4713	324	724						96.3333	-0.29626	-0.21086
15.4844	282	816						96.5	-0.29636	-0.21069
15.4976	305	635						96.6667	-0.29647	-0.2105
15.5107	357	815						96.8333	-0.29657	-0.21032
15.5238	263	749						97	-0.29667	-0.21018
15.5369	226	669						97.1667	-0.29677	-0.21004
15.5501	161	787						97.3333	-0.29688	-0.20989
15.5632	209	708						97.5	-0.29701	-0.20973
15.5763	293	716						97.6667	-0.29711	-0.20961
15.5895	310	749						97.8333	-0.29721	-0.20947
15.6026	190	717						98	-0.29732	-0.20933
15.6157	135	621						98.1667	-0.29743	-0.2092
15.6289	198	794						98.3333	-0.29752	-0.20914
15.642	222	774						98.5	-0.29762	-0.20905
15.6551	291	788						98.6667	-0.29773	-0.20895
15.6683	351	868						98.8333	-0.29784	-0.20885
15.6814	243	722						99	-0.29796	-0.20887
15.6945	270	683						99.1667	-0.29808	-0.20883
15.7076	237	827						99.3333	-0.2982	-0.20875
15.7208	234	747						99.5	-0.29831	-0.20864
15.7339	213	716						99.6667	-0.29842	-0.2085
15.747	232	762						99.8333	-0.29854	-0.20835
15.7602	232	704						100	-0.29866	-0.20821
15.7733	288	681						100.167	-0.29879	-0.20809
15.7864	222	729						100.333	-0.29891	-0.20788
15.7996	215	691						100.5	-0.29902	-0.20774
15.8127	313	766						100.667	-0.29913	-0.20762
15.8258	350	796						100.833	-0.29924	-0.2075
15.839	118	738						101	-0.29936	-0.20746
15.8521	209	790						101.167	-0.29948	-0.2074
15.8652	161	656						101.333	-0.29959	-0.20734
15.8783	214	775						101.5	-0.29972	-0.20729
15.8915	288	726						101.667	-0.29984	-0.20727
15.9046	197	717						101.833	-0.29996	-0.20721
15.9177	246	649						102	-0.30008	-0.20715
15.9309	263	727						102.167	-0.30021	-0.20711
15.944	330	811						102.333	-0.30031	-0.20702
15.9571	165	720						102.5	-0.30042	-0.20693
15.9703	255	734						102.667	-0.30054	-0.20682
15.9834	145	669						102.833	-0.30066	-0.20673
15.9965	207	709						103	-0.30078	-0.2066
16.0096	260	784						103.167	-0.3009	-0.20651
16.0228	126	637						103.333	-0.30104	-0.20644
16.0359	245	596						103.5	-0.30118	-0.20639
16.049	346	739						103.667	-0.30129	-0.20632
16.0622	204	832						103.833	-0.30141	-0.20622
16.0753	224	693						104	-0.30154	-0.20611
16.0884	261	797						104.167	-0.30166	-0.206
16.1015	207	632						104.333	-0.30175	-0.20585
16.1147	187	640						104.5	-0.30187	-0.20573
16.1278	269	672						104.667	-0.302	-0.20561
16.1409	222	725						104.833	-0.30212	-0.20548
16.1541	202	753						105	-0.30226	-0.20537
16.1672	277	664						105.167	-0.30237	-0.20525
16.1803	253	645						105.333	-0.30249	-0.20515
16.1935	254	746						105.5	-0.3026	-0.20506
16.2066	231	690						105.667	-0.30269	-0.20498
16.2197	238	779						105.833	-0.30279	-0.2049
16.2329	121	609						106	-0.30291	-0.20486
16.246	214	679						106.167	-0.30303	-0.2048
16.2591	245	617						106.333	-0.30316	-0.20472
16.2722	266	833						106.5	-0.30327	-0.20463
16.2854	248	745						106.667	-0.30339	-0.20454
16.2985	240	793						106.833	-0.30351	-0.20444
16.3116	185	740						107	-0.30362	-0.20431
16.3248	179	692						107.167	-0.30373	-0.20424
16.3379	218	731						107.333	-0.30383	-0.20414
16.351	172	712						107.5	-0.30394	-0.204
16.3642	134	668						107.667	-0.30405	-0.20394
16.3773	222	779						107.833	-0.30416	-0.2039
16.3904	93	655						108	-0.30427	-0.20392
16.4035	255	770						108.167	-0.3044	-0.20397
16.4167	166	796						108.333	-0.30452	-0.20413
16.4298	181	795						108.5	-0.30465	-0.20424
16.4429	248	633						108.667	-0.30478	-0.20432
16.4561	228	707						108.833	-0.30492	-0.20437
16.4692	230	824						109	-0.30505	-0.2045
16.4823	304	768						109.167	-0.30518	-0.20459
16.4955	236	689						109.333	-0.30529	-0.20466
16.5086	247	681						109.5	-0.30539	-0.20468
16.5217	161	665						109.667	-0.30548	-0.20464
16.5348	341	683						109.833	-0.30558	-0.2046
16.548	250	659						110	-0.30569	-0.20456
16.5611	163	622						110.167	-0.3058	-0.20452
16.5742	216	670						110.333	-0.3059	-0.20443
16.5874	105	777						110.5	-0.30601	-0.20436
16.6005	207	792						110.667	-0.30612	-0.20431
16.6136	211	777						110.833	-0.30623	-0.20429
16.6268	304	739						111	-0.30635	-0.20424
16.6399	290	681						111.167	-0.30647	-0.2042
16.653	306	761						111.333	-0.30659	-0.20419
16.6662	267	732						111.5	-0.3067	-0.20419
16.6793	176	745						111.667	-0.3068	-0.20417
16.6924	289	727						111.833	-0.30693	-0.20412
16.7055	349	694						112	-0.30706	-0.20405
16.7187	244	782						112.167	-0.3072	-0.20399
16.7318	230	678						112.333	-0.30732	-0.20388
16.7449	307	789						112.5	-0.30743	-0.20378
16.7581	259	658						112.667	-0.30754	-0.20367
16.7712	132	646						112.833	-0.30767	-0.20357
16.7843	270	797						113	-0.30778	-0.20345
16.7975	171	757						113.167	-0.3079	-0.20336
16.8106	82	670						113.333	-0.30803	-0.20333
16.8237	220	820						113.5	-0.30815	-0.2033
16.8368	290	782						113.667	-0.30829	-0.20327
16.85	183	660						113.833	-0.30841	-0.2032
16.8631	213	628						114	-0.30853	-0.20315
16.8762	202	767						114.167	-0.30866	-0.20309
16.8894	260	766						114.333	-0.30879	-0.20302
16.9025	193	765						114.5	-0.30892	-0.20296
16.9156	248	784						114.667	-0.30905	-0.20292
16.9288	144	698						114.833	-0.30917	-0.20288
16.9419	285	600						115	-0.3093	-0.20288
16.955	197	705						115.167	-0.30943	-0.20286
16.9682	305	714						115.333	-0.30957	-0.20286
16.9813	295	719						115.5	-0.3097	-0.20289
16.9944	273	808						115.667	-0.30982	-0.20294
17.0075	230	656						115.833	-0.30995	-0.20298
17.0207	312	884						116	-0.31007	-0.20299
17.0338	322	753						116.167	-0.31018	-0.203
17.0469	224	732						116.333	-0.31029	-0.20298
17.0601	449	779						116.5	-0.31042	-0.20295
17.0732	240	751						116.667	-0.31055	-0.2029
17.0863	293	809						116.833	-0.31068	-0.20285
17.0995	264	573						117	-0.31079	-0.20276
17.1126	376	808						117.167	-0.31092	-0.20271
17.1257	351	788						117.333	-0.31104	-0.20268
17.1389	374	747						117.5	-0.31116	-0.20268
17.152	422	810						117.667	-0.31129	-0.20268
17.1651	349	716						117.833	-0.31141	-0.20267
17.1782	320	852						118	-0.31153	-0.20269
17.1914	439	865						118.167	-0.31165	-0.20273
17.2045	335	768						118.333	-0.31179	-0.20276
17.2176	467	917						118.5	-0.31192	-0.20282
17.2308	412	813						118.667	-0.31205	-0.2029
17.2439	548	930						118.833	-0.31216	-0.20297
17.257	520	931						119	-0.31229	-0.20312
17.2702	561	831						119.167	-0.31242	-0.20327
17.2833	486	868						119.333	-0.31255	-0.20343
17.2964	576	855						119.5	-0.31267	-0.20358
17.3095	476	854						119.667	-0.3128	-0.20378
17.3227	404	813						119.833	-0.31293	-0.20394
17.3358	355	727						120	-0.31306	-0.20408
17.3489	470	803						120.167	-0.3132	-0.20423
17.3621	522	920						120.333	-0.31334	-0.20432
17.3752	358	690						120.5	-0.31348	-0.20438
17.3883	353	743						120.667	-0.3136	-0.20441
17.4015	357	765						120.833	-0.31373	-0.20445
17.4146	298	793						121	-0.31386	-0.20441
17.4277	305	808						121.167	-0.314	-0.2044
17.4408	241	731						121.333	-0.31413	-0.20437
17.454	227	715						121.5	-0.31425	-0.20433
17.4671	259	767						121.667	-0.31437	-0.20432
17.4802	241	707						121.833	-0.31448	-0.20429
17.4934	303	802						122	-0.3146	-0.20425
17.5065	181	663						122.167	-0.31469	-0.2042
17.5196	166	734						122.333	-0.31477	-0.20412
17.5328	177	776						122.5	-0.31487	-0.20405
17.5459	139	639						122.667	-0.31496	-0.20399
17.559	201	674						122.833	-0.31506	-0.20391
17.5722	254	660						123	-0.31516	-0.20383
17.5853	227	667						123.167	-0.31527	-0.20375
17.5984	184	711						123.333	-0.31538	-0.20368
17.6115	238	736						123.5	-0.3155	-0.20363
17.6247	135	638						123.667	-0.31562	-0.20362
17.6378	313	723						123.833	-0.31572	-0.20357
17.6509	254	641						124	-0.31582	-0.20354
17.6641	201	701						124.167	-0.31592	-0.20353
17.6772	211	717						124.333	-0.31601	-0.20353
17.6903	208	673						124.5	-0.3161	-0.20352
17.7035	126	589						124.667	-0.31619	-0.20353
17.7166	169	620						124.833	-0.31629	-0.20353
17.7297	289	693						125	-0.31639	-0.20348
17.7428	177	676						125.167	-0.31649	-0.20344
17.756	218	650						125.333	-0.3166	-0.20343
17.7691	322	738						125.5	-0.31672	-0.20341
17.7822	213	682						125.667	-0.31683	-0.20337
17.7954	276	829						125.833	-0.31695	-0.20334
17.8085	193	697						126	-0.31707	-0.20332
17.8216	190	724						126.167	-0.31719	-0.20332
17.8347	220	654						126.333	-0.31729	-0.2033
17.8479	224	730						126.5	-0.31739	-0.20328
17.861	154	701						126.667	-0.31749	-0.20327
17.8741	230	667						126.833	-0.31758	-0.20327
17.8873	197	700						127	-0.31765	-0.20326
17.9004	236	716						127.167	-0.31771	-0.20327
17.9135	200	726						127.333	-0.31779	-0.2033
17.9267	198	662						127.5	-0.31788	-0.20333
17.9398	208	613						127.667	-0.31797	-0.20339
17.9529	257	734						127.833	-0.31808	-0.20341
17.966	187	663						128	-0.31819	-0.20341
17.9792	232	655						128.167	-0.3183	-0.20341
17.9923	261	651						128.333	-0.31844	-0.20337
18.0054	231	633						128.5	-0.31856	-0.20336
18.0186	208	666						128.667	-0.31867	-0.20338
18.0317	321	718						128.833	-0.31879	-0.20342
18.0448	223	670						129	-0.31891	-0.20342
18.058	290	662						129.167	-0.31904	-0.20342
18.0711	251	645						129.333	-0.31918	-0.20343
18.0842	188	718						129.5	-0.31931	-0.20345
18.0974	267	783						129.667	-0.31945	-0.20344
18.1105	325	643						129.833	-0.31957	-0.20348
18.1236	216	672						130	-0.31968	-0.20354
18.1367	147	608						130.167	-0.3198	-0.2036
18.1499	216	647						130.333	-0.31988	-0.20366
18.163	302	684						130.5	-0.31996	-0.20372
18.1761	159	748						130.667	-0.32005	-0.20379
18.1893	335	729						130.833	-0.32016	-0.20385
18.2024	347	740						131	-0.32026	-0.2039
18.2155	383	697						131.167	-0.32037	-0.20397
18.2287	456	696						131.333	-0.32048	-0.20404
18.2418	518	823						131.5	-0.3206	-0.20412
18.2549	546	754						131.667	-0.32073	-0.20418
18.268	420	767						131.833	-0.32085	-0.20423
18.2812	452	821						132	-0.32096	-0.20426
18.2943	500	721						132.167	-0.32107	-0.20428
18.3074	433	744						132.333	-0.32116	-0.20428
18.3206	523	826						132.5	-0.32126	-0.20432
18.3337	495	846						132.667	-0.32135	-0.20437
18.3468	320	757						132.833	-0.32145	-0.20443
18.36	414	920						133	-0.32153	-0.20455
18.3731	311	707						133.167	-0.32162	-0.20464
18.3862	266	759						133.333	-0.32173	-0.20472
18.3993	258	786						133.5	-0.32183	-0.20478
18.4125	209	831						133.667	-0.32194	-0.20483
18.4256	253	827						133.833	-0.32205	-0.20488
18.4387	249	855						134	-0.32215	-0.20491
18.4519	252	991						134.167	-0.32224	-0.20496
18.465	311	877						134.333	-0.32235	-0.20497
18.4781	402	951						134.5	-0.32247	-0.205
18.4913	388	1135						134.667	-0.32258	-0.20505
18.5044	350	1202						134.833	-0.32269	-0.20509
18.5175	353	1189						135	-0.3228	-0.20521
18.5307	613	1347						135.167	-0.3229	-0.20532
18.5438	779	1522						135.333	-0.32301	-0.2054
18.5569	1193	1696						135.5	-0.32312	-0.20547
18.57	1604	1790						135.667	-0.32321	-0.20559
18.5832	2232	1866						135.833	-0.32332	-0.20566
18.5963	3588	1841						136	-0.32343	-0.20571
18.6094	4734	1706						136.167	-0.32354	-0.20576
18.6226	5055	1702						136.333	-0.32367	-0.20581
18.6357	4911	1650						136.5	-0.32379	-0.20586
18.6488	4610	1461						136.667	-0.3239	-0.20594
18.662	4275	1402						136.833	-0.324	-0.20601
18.6751	3899	1370						137	-0.3241	-0.20613
18.6882	3080	1204						137.167	-0.32421	-0.20621
18.7014	2572	1177						137.333	-0.32433	-0.20631
18.7145	2096	1202						137.5	-0.32445	-0.20644
18.7276	1732	1006						137.667	-0.32459	-0.20649
18.7407	1495	1045						137.833	-0.32471	-0.20656
18.7539	1154	964						138	-0.32484	-0.20667
18.767	1052	1000						138.167	-0.32497	-0.2068
18.7801	1076	996						138.333	-0.32511	-0.20687
18.7933	780	937						138.5	-0.32524	-0.20696
18.8064	847	1091						138.667	-0.32537	-0.20705
18.8195	995	980						138.833	-0.32549	-0.20716
18.8327	889	929						139	-0.32561	-0.20729
18.8458	1061	1081						139.167	-0.32572	-0.20741
18.8589	1015	1105						139.333	-0.32583	-0.20754
18.872	1095	1076						139.5	-0.32592	-0.20768
18.8852	960	963						139.667	-0.32598	-0.20786
18.8983	884	1001						139.833	-0.32606	-0.20804
18.9114	774	1083						140	-0.32616	-0.20822
18.9246	681	826						140.167	-0.32627	-0.2084
18.9377	668	900						140.333	-0.32637	-0.20854
18.9508	513	814						140.5	-0.32648	-0.20868
18.964	410	791						140.667	-0.32658	-0.20883
18.9771	342	786						140.833	-0.32668	-0.20897
18.9902	337	694						141	-0.3268	-0.2091
19.0034	293	771						141.167	-0.32692	-0.20927
19.0165	340	677						141.333	-0.32704	-0.20945
19.0296	311	812						141.5	-0.32716	-0.20964
19.0427	121	617						141.667	-0.32728	-0.20991
19.0559	165	590						141.833	-0.32741	-0.21014
19.069	220	769						142	-0.32754	-0.21036
19.0821	298	762						142.167	-0.32767	-0.21057
19.0953	308	693						142.333	-0.32782	-0.21075
19.1084	209	656						142.5	-0.32797	-0.21093
19.1215	257	680						142.667	-0.32811	-0.21113
19.1347	220	672						142.833	-0.32825	-0.21134
19.1478	272	662						143	-0.32841	-0.21157
19.1609	281	730						143.167	-0.32855	-0.21181
19.174	192	641						143.333	-0.32869	-0.21206
19.1872	242	745						143.5	-0.32883	-0.21233
19.2003	255	728						143.667	-0.32896	-0.21267
19.2134	268	759						143.833	-0.3291	-0.21296
19.2266	241	623						144	-0.32925	-0.21324
19.2397	227	667						144.167	-0.32939	-0.21354
19.2528	289	661						144.333	-0.32953	-0.21388
19.266	291	720						144.5	-0.32965	-0.21422
19.2791	314	701						144.667	-0.32977	-0.21458
19.2922	215	701						144.833	-0.32989	-0.21494
19.3053	290	770						145	-0.33	-0.2154
19.3185	277	670						145.167	-0.3301	-0.21579
19.3316	323	772						145.333	-0.33018	-0.21615
19.3447	289	758						145.5	-0.33027	-0.21651
19.3579	316	689						145.667	-0.33037	-0.21683
19.371	480	822						145.833	-0.33048	-0.21718
19.3841	533	734						146	-0.33061	-0.21755
19.3972	640	735						146.167	-0.33073	-0.2179
19.4104	716	835						146.333	-0.33087	-0.21815
19.4235	1085	795						146.5	-0.331	-0.21842
19.4367	1236	732						146.667	-0.33114	-0.21871
19.4498	1585	814						146.833	-0.33126	-0.21901
19.4629	1782	861						147	-0.33138	-0.21922
19.476	1935	968						147.167	-0.3315	-0.21945
19.4892	1937	1010						147.333	-0.33163	-0.2197
19.5023	1847	1081						147.5	-0.33177	-0.21998
19.5154	1841	1149						147.667	-0.33189	-0.22025
19.5286	1757	1346						147.833	-0.33203	-0.22052
19.5417	1511	1495						148	-0.33215	-0.22082
19.5548	1324	1441						148.167	-0.33228	-0.22114
19.5679	1295	1516						148.333	-0.33242	-0.22151
19.5811	1175	1487						148.5	-0.33257	-0.22187
19.5942	1079	1546						148.667	-0.33269	-0.22222
19.6073	1006	1545						148.833	-0.33282	-0.22257
19.6205	1097	1417						149	-0.33297	-0.22296
19.6336	1171	1365						149.167	-0.33311	-0.22333
19.6467	908	1171						149.333	-0.33326	-0.2237
19.6599	987	1155						149.5	-0.33341	-0.2241
19.673	1016	1149						149.667	-0.33358	-0.22448
19.6861	1004	1063						149.833	-0.33375	-0.22486
19.6992	1045	1178						150	-0.33394	-0.22526
19.7124	905	1223						150.167	-0.33411	-0.22567
19.7255	773	1134						150.333	-0.33429	-0.22615
19.7386	690	1098						150.5	-0.33446	-0.22662
19.7518	536	1060						150.667	-0.33462	-0.22712
19.7649	678	1124						150.833	-0.33479	-0.22764
19.778	373	836						151	-0.33492	-0.22823
19.7912	349	895						151.167	-0.33506	-0.22877
19.8043	365	839						151.333	-0.33522	-0.2293
19.8174	378	936						151.5	-0.33537	-0.22984
19.8305	331	769						151.667	-0.33554	-0.2304
19.8437	294	752						151.833	-0.3357	-0.23097
19.8568	119	586						152	-0.33585	-0.23156
19.8699	291	796						152.167	-0.33601	-0.23217
19.8831	160	639						152.333	-0.33617	-0.23278
19.8962	302	708						152.5	-0.33632	-0.23337
19.9093	218	681						152.667	-0.33647	-0.23398
19.9225	225	622						152.833	-0.33662	-0.23461
19.9356	254	724						153	-0.33675	-0.23523
19.9487	220	662						153.167	-0.33688	-0.23588
19.9619	228	650						153.333	-0.33702	-0.23656
19.975	167	539						153.5	-0.33715	-0.2372
19.9881	147	596						153.667	-0.33728	-0.238
20.0012	222	582						153.833	-0.33741	-0.23878
20.0144	190	570						154	-0.33753	-0.23956
20.0275	230	685						154.167	-0.33765	-0.24034
20.0406	231	664						154.333	-0.33777	-0.24108
20.0538	192	667						154.5	-0.33789	-0.24175
20.0669	254	674						154.667	-0.33801	-0.24245
20.08	260	575						154.833	-0.33813	-0.24316
20.0932	250	631						155	-0.33826	-0.24378
20.1063	309	657						155.167	-0.33838	-0.24452
20.1194	286	549						155.333	-0.33851	-0.2453
20.1325	309	714						155.5	-0.33862	-0.24607
20.1457	293	712						155.667	-0.33875	-0.24703
20.1588	196	676						155.833	-0.33887	-0.2479
20.1719	190	622						156	-0.339	-0.24876
20.1851	195	590						156.167	-0.33914	-0.24963
20.1982	173	645						156.333	-0.33928	-0.2505
20.2113	221	646						156.5	-0.33941	-0.25137
20.2245	233	644						156.667	-0.33954	-0.25224
20.2376	300	698						156.833	-0.33967	-0.2531
20.2507	222	634						157	-0.33981	-0.25395
20.2639	233	674						157.167	-0.33993	-0.25482
20.277	216	674						157.333	-0.34006	-0.2557
20.2901	244	657						157.5	-0.34017	-0.25657
20.3032	178	534						157.667	-0.34027	-0.25745
20.3164	141	603						157.833	-0.34038	-0.25833
20.3295	271	706						158	-0.34049	-0.25923
20.3426	216	553						158.167	-0.3406	-0.26015
20.3558	317	710						158.333	-0.34073	-0.26111
20.3689	215	652						158.5	-0.34086	-0.26206
20.382	175	629						158.667	-0.34097	-0.26301
20.3952	240	661						158.833	-0.34108	-0.26396
20.4083	357	713						159	-0.34121	-0.26486
20.4214	352	728						159.167	-0.34134	-0.26575
20.4346	333	704						159.333	-0.34147	-0.26662
20.4477	551	758						159.5	-0.34159	-0.26748
20.4608	499	720						159.667	-0.34169	-0.26827
20.4739	824	756						159.833	-0.34181	-0.26909
20.4871	1122	907						160	-0.34192	-0.26987
20.5002	1545	930						160.167	-0.34205	-0.27063
20.5133	1983	989						160.333	-0.34216	-0.27132
20.5265	2118	1072						160.5	-0.34228	-0.272
20.5396	2201	1097						160.667	-0.3424	-0.27266
20.5527	2164	1204						160.833	-0.34252	-0.27329
20.5659	2060	1318						161	-0.34265	-0.27379
20.579	1926	1341						161.167	-0.34277	-0.27433
20.5921	1800	1328						161.333	-0.34288	-0.27488
20.6052	1567	1226						161.5	-0.343	-0.27545
20.6184	1296	1241						161.667	-0.34312	-0.27598
20.6315	1201	1254						161.833	-0.34325	-0.27651
20.6446	944	1131						162	-0.34338	-0.27702
20.6578	747	1139						162.167	-0.34352	-0.27754
20.6709	733	980						162.333	-0.34366	-0.27803
20.684	687	951						162.5	-0.34379	-0.27855
20.6972	474	875						162.667	-0.34391	-0.27909
20.7103	347	822						162.833	-0.34404	-0.27963
20.7234	361	835						163	-0.34414	-0.28016
20.7365	312	935						163.167	-0.34425	-0.28072
20.7497	343	906						163.333	-0.34437	-0.28131
20.7628	353	1012						163.5	-0.34449	-0.28191
20.7759	318	1062						163.667	-0.34463	-0.28252
20.7891	503	1014						163.833	-0.34476	-0.28311
20.8022	544	1178						164	-0.34488	-0.28372
20.8153	743	1197						164.167	-0.345	-0.28434
20.8285	865	1326						164.333	-0.34514	-0.2849
20.8416	1181	1467						164.5	-0.34529	-0.28549
20.8547	1610	1406						164.667	-0.34544	-0.28609
20.8679	1959	1526						164.833	-0.34559	-0.28668
20.881	2311	1392						165	-0.34573	-0.28728
20.8941	2201	1245						165.167	-0.34585	-0.28788
20.9072	2399	1308						165.333	-0.34597	-0.28847
20.9204	2329	1266						165.5	-0.34609	-0.28905
20.9335	2215	1238						165.667	-0.34621	-0.28965
20.9466	2023	1185						165.833	-0.34635	-0.29028
20.9598	2137	1258						166	-0.34649	-0.29091
20.9729	1893	1209						166.167	-0.34663	-0.29155
20.986	1893	1223						166.333	-0.3468	-0.29218
20.9992	1820	1318						166.5	-0.34694	-0.2928
21.0123	1803	1263						166.667	-0.34708	-0.29342
21.0254	1878	1291						166.833	-0.34722	-0.29403
21.0385	1797	1169						167	-0.34733	-0.29462
21.0517	1957	1227						167.167	-0.34745	-0.29524
21.0648	1863	1390						167.333	-0.34757	-0.29586
21.0779	1629	1178						167.5	-0.34768	-0.29649
21.0911	1547	1125						167.667	-0.3478	-0.29719
21.1042	1449	1103						167.833	-0.34794	-0.29787
21.1173	1199	933						168	-0.34807	-0.29853
21.1304	966	821						168.167	-0.34821	-0.29917
21.1436	841	899						168.333	-0.34836	-0.29989
21.1567	719	795						168.5	-0.3485	-0.30061
21.1698	659	820						168.667	-0.34864	-0.30133
21.183	530	709						168.833	-0.34878	-0.30204
21.1961	523	721						169	-0.34892	-0.30274
21.2092	523	731						169.167	-0.34906	-0.30344
21.2224	430	650						169.333	-0.34919	-0.30418
21.2355	338	567						169.5	-0.34933	-0.30495
21.2486	372	681						169.667	-0.34948	-0.30571
21.2618	354	731						169.833	-0.34963	-0.30649
21.2749	307	653						170	-0.34977	-0.3073
21.288	343	696						170.167	-0.34991	-0.30813
21.3011	320	562						170.333	-0.35005	-0.309
21.3143	342	567						170.5	-0.35017	-0.30982
21.3274	292	613						170.667	-0.3503	-0.31067
21.3405	256	627						170.833	-0.35043	-0.31154
21.3537	216	618						171	-0.35052	-0.31242
21.3668	282	660						171.167	-0.35063	-0.3133
21.3799	272	584						171.333	-0.35075	-0.31421
21.3931	311	601						171.5	-0.35088	-0.31513
21.4062	380	749						171.667	-0.351	-0.31604
21.4193	330	641						171.833	-0.35113	-0.31692
21.4324	353	618						172	-0.35128	-0.3178
21.4456	475	781						172.167	-0.35143	-0.31867
21.4587	498	748						172.333	-0.35162	-0.31953
21.4718	675	850						172.5	-0.35181	-0.32041
21.485	848	923						172.667	-0.35199	-0.32128
21.4981	1039	948						172.833	-0.35218	-0.32214
21.5112	1169	1051						173	-0.3524	-0.32306
21.5244	1363	1171						173.167	-0.3526	-0.32393
21.5375	1543	1165						173.333	-0.35279	-0.32477
21.5506	1506	1154						173.5	-0.35296	-0.32557
21.5637	1485	1046						173.667	-0.35314	-0.32625
21.5769	1479	1105						173.833	-0.35331	-0.32694
21.59	1355	1132						174	-0.35347	-0.32761
21.6031	1206	966						174.167	-0.35362	-0.32826
21.6163	1139	900						174.333	-0.35374	-0.32881
21.6294	1066	880						174.5	-0.35386	-0.32944
21.6425	841	822						174.667	-0.35399	-0.33007
21.6557	687	698						174.833	-0.35412	-0.33071
21.6688	610	705						175	-0.35422	-0.33144
21.6819	584	679						175.167	-0.35433	-0.33215
21.695	416	637						175.333	-0.35443	-0.33286
21.7082	435	552						175.5	-0.35454	-0.33358
21.7213	428	637						175.667	-0.35463	-0.33436
21.7344	342	551						175.833	-0.35474	-0.33511
21.7476	330	599						176	-0.35484	-0.33589
21.7607	259	568						176.167	-0.35496	-0.33668
21.7738	246	533						176.333	-0.35507	-0.3375
21.787	214	582						176.5	-0.35519	-0.3383
21.8001	220	446						176.667	-0.35532	-0.33909
21.8132	242	503						176.833	-0.35546	-0.33988
21.8264	260	521						177	-0.35562	-0.34073
21.8395	241	474						177.167	-0.35578	-0.34157
21.8526	221	504						177.333	-0.35593	-0.34242
21.8657	234	474						177.5	-0.35609	-0.34328
21.8789	278	561						177.667	-0.35626	-0.34417
21.892	261	469						177.833	-0.35641	-0.34504
21.9051	221	448						178	-0.35657	-0.34591
21.9183	265	514						178.167	-0.35671	-0.34678
21.9314	288	548						178.333	-0.35687	-0.34766
21.9445	368	561						178.5	-0.35704	-0.34853
21.9577	399	510						178.667	-0.35721	-0.3494
21.9708	390	556						178.833	-0.35738	-0.35024
21.9839	550	521						179	-0.35758	-0.3511
21.9971	664	593						179.167	-0.35775	-0.35198
22.0102	741	761						179.333	-0.35791	-0.35286
22.0233	723	651						179.5	-0.35807	-0.35373
22.0364	845	731						179.667	-0.35821	-0.35457
22.0496	998	792						179.833	-0.35836	-0.35541
22.0627	1034	679						180	-0.35852	-0.35626
22.0758	1210	774						180.167	-0.35869	-0.35713
22.089	1242	755						180.333	-0.35884	-0.358
22.1021	1309	725						180.5	-0.35898	-0.35886
22.1152	1559	699						180.667	-0.35914	-0.35971
22.1284	1372	702						180.833	-0.35929	-0.36057
22.1415	1281	632						181	-0.35946	-0.36146
22.1546	1280	618						181.167	-0.35965	-0.36235
22.1677	1239	566						181.333	-0.35982	-0.36325
22.1809	910	540						181.5	-0.36	-0.36414
22.194	718	532						181.667	-0.36021	-0.36504
22.2071	602	517						181.833	-0.3604	-0.36595
22.2203	533	539						182	-0.36058	-0.36682
22.2334	331	460						182.167	-0.36075	-0.36766
22.2465	305	459						182.333	-0.36089	-0.3685
22.2597	272	477						182.5	-0.36104	-0.36935
22.2728	236	428						182.667	-0.36119	-0.37019
22.2859	246	463						182.833	-0.36134	-0.37103
22.2991	150	471						183	-0.36146	-0.37184
22.3122	166	427						183.167	-0.3616	-0.37267
22.3253	120	431						183.333	-0.36175	-0.37352
22.3384	119	367						183.5	-0.3619	-0.37439
22.3516	251	388						183.667	-0.36205	-0.37529
22.3647	248	442						183.833	-0.36222	-0.37619
22.3778	264	459						184	-0.36238	-0.37711
22.391	191	464						184.167	-0.36253	-0.37805
22.4041	200	410						184.333	-0.36269	-0.37902
22.4172	184	456						184.5	-0.36285	-0.37997
22.4304	84	396						184.667	-0.36301	-0.38093
22.4435	154	430						184.833	-0.36316	-0.38191
22.4566	100	437						185	-0.36332	-0.38295
22.4697	186	385						185.167	-0.36349	-0.38399
22.4829	166	404						185.333	-0.36366	-0.38502
22.496	317	431						185.5	-0.36384	-0.38605
22.5091	191	439						185.667	-0.36404	-0.38715
22.5223	196	345						185.833	-0.36424	-0.38823
22.5354	87	408						186	-0.36441	-0.38932
22.5485	146	505						186.167	-0.36458	-0.39043
22.5617	193	411						186.333	-0.36475	-0.3916
22.5748	151	385						186.5	-0.36492	-0.39281
22.5879	207	427						186.667	-0.36509	-0.39407
22.601	213	399						186.833	-0.36525	-0.39536
22.6142	94	424						187	-0.36541	-0.39685
22.6273	190	398						187.167	-0.36558	-0.39833
22.6404	216	446						187.333	-0.36575	-0.39985
22.6536	267	523						187.5	-0.36593	-0.40136
22.6667	177	442						187.667	-0.36613	-0.40296
22.6798	208	504						187.833	-0.36633	-0.4045
22.693	185	425						188	-0.36653	-0.40607
22.7061	89	428						188.167	-0.36674	-0.40764
22.7192	132	444						188.333	-0.36695	-0.4091
22.7324	144	341						188.5	-0.36715	-0.41078
22.7455	205	457						188.667	-0.36734	-0.41309
22.7586	159	467						188.833	-0.36753	-0.41586
22.7717	158	405						189	-0.36771	-0.41909
22.7849	126	417						189.167	-0.36791	-0.41926
22.798	71	309						189.333	-0.3681	-0.41563
22.8111	135	385						189.5	-0.3683	-0.41144
22.8243	139	367						189.667	-0.36851	-0.40817
22.8374	161	353						189.833	-0.3687	-0.40635
22.8505	157	387						190	-0.36889	-0.40529
22.8636	207	319						190.167	-0.36908	-0.40442
22.8768	128	322						190.333	-0.36927	-0.40434
22.8899	205	358						190.5	-0.36946	-0.40416
22.903	159	365						190.667	-0.36966	-0.40415
22.9162	183	469						190.833	-0.36986	-0.40438
22.9293	298	441						191	-0.37007	-0.40477
22.9424	292	426						191.167	-0.37027	-0.40508
22.9556	246	355						191.333	-0.37047	-0.40541
22.9687	325	410						191.5	-0.37068	-0.40575
22.9818	424	510						191.667	-0.37088	-0.40621
22.9949	255	374						191.833	-0.37109	-0.40664
23.0081	418	431						192	-0.37129	-0.40707
23.0212	264	423						192.167	-0.37149	-0.4075
23.0343	407	445						192.333	-0.37171	-0.40799
23.0475	307	388						192.5	-0.37191	-0.40847
23.0606	358	441						192.667	-0.37213	-0.40896
23.0737	306	452						192.833	-0.37236	-0.40946
23.0869	232	490						193	-0.37261	-0.41001
23.1	236	416						193.167	-0.37285	-0.41056
23.1131	219	390						193.333	-0.37309	-0.4111
23.1263	191	461						193.5	-0.37333	-0.41163
23.1394	186	396						193.667	-0.3736	-0.41216
23.1525	196	387						193.833	-0.37386	-0.41266
23.1656	106	354						194	-0.37411	-0.41315
23.1788	190	347						194.167	-0.37435	-0.41363
23.1919	146	306						194.333	-0.37458	-0.41408
23.205	193	410						194.5	-0.37481	-0.41456
23.2182	166	382						194.667	-0.37504	-0.41505
23.2313	195	396						194.833	-0.37526	-0.41554
23.2444	153	477						195	-0.37547	-0.4161
23.2576	178	398						195.167	-0.37569	-0.41666
23.2707	182	372						195.333	-0.37593	-0.41723
23.2838	161	418						195.5	-0.37617	-0.41781
23.2969	74	429						195.667	-0.37643	-0.41844
23.3101	131	394						195.833	-0.37669	-0.41903
23.3232	160	405						196	-0.37696	-0.41961
23.3363	159	386						196.167	-0.37723	-0.42019
23.3495	235	380						196.333	-0.3775	-0.42077
23.3626	118	353						196.5	-0.37775	-0.42136
23.3757	146	382						196.667	-0.378	-0.42195
23.3889	159	403						196.833	-0.37823	-0.42252
23.402	166	380						197	-0.37847	-0.42308
23.4151	144	349						197.167	-0.37871	-0.42367
23.4282	264	402						197.333	-0.37895	-0.42427
23.4414	290	384						197.5	-0.3792	-0.42487
23.4545	397	465						197.667	-0.37947	-0.42545
23.4676	417	404						197.833	-0.37972	-0.42604
23.4808	516	349						198	-0.37997	-0.42664
23.4939	638	496						198.167	-0.38021	-0.42724
23.507	658	422						198.333	-0.38049	-0.42786
23.5202	707	501						198.5	-0.38075	-0.42847
23.5333	589	501						198.667	-0.38102	-0.42907
23.5464	503	497						198.833	-0.38127	-0.42966
23.5596	518	492						199	-0.38153	-0.43029
23.5727	475	533						199.167	-0.38177	-0.4309
23.5858	539	611						199.333	-0.38198	-0.43151
23.5989	499	623						199.5	-0.38219	-0.43212
23.6121	524	719						199.667	-0.38238	-0.43272
23.6252	518	557						199.833	-0.3826	-0.43331
23.6383	618	715						200	-0.38284	-0.43389
23.6515	673	702						200.167	-0.38308	-0.43446
23.6646	707	713						200.333	-0.38334	-0.43501
23.6777	806	718						200.5	-0.3836	-0.43556
23.6909	787	574						200.667	-0.38387	-0.43612
23.704	738	648						200.833	-0.38415	-0.43668
23.7171	619	614						201	-0.38443	-0.43725
23.7303	659	547						201.167	-0.38471	-0.43781
23.7434	725	641						201.333	-0.38499	-0.43835
23.7565	651	581						201.5	-0.38528	-0.43889
23.7696	658	510						201.667	-0.38557	-0.43946
23.7828	573	504						201.833	-0.38587	-0.44002
23.7959	545	511						202	-0.38617	-0.44057
23.809	489	481						202.167	-0.38648	-0.44113
23.8222	453	498						202.333	-0.38679	-0.4417
23.8353	539	473						202.5	-0.38711	-0.44225
23.8484	535	534						202.667	-0.38744	-0.44279
23.8616	577	554						202.833	-0.38776	-0.44334
23.8747	583	505						203	-0.38497	-0.44387
23.8878	708	620						203.167	-0.3831	-0.44445
23.9009	986	652						203.333	-0.38356	-0.44505
23.9141	1326	699						203.5	-0.38455	-0.44567
23.9272	1481	690						203.667	-0.38574	-0.44628
23.9403	1666	770						203.833	-0.38679	-0.44687
23.9535	1792	839						204	-0.38774	-0.44746
23.9666	2024	833						204.167	-0.38865	-0.44804
23.9797	2104	868						204.333	-0.38919	-0.44855
23.9929	2056	830						204.5	-0.3898	-0.44905
24.006	1874	864						204.667	-0.39043	-0.44954
24.0191	1706	939						204.833	-0.39104	-0.45002
24.0322	1506	914						205	-0.39154	-0.45045
24.0454	1195	742						205.167	-0.39206	-0.45095
24.0585	1042	733						205.333	-0.39254	-0.45147
24.0716	886	697						205.5	-0.393	-0.45197
24.0848	773	568						205.667	-0.39338	-0.45252
24.0979	613	595						205.833	-0.3938	-0.45303
24.111	527	573						206	-0.39421	-0.45355
24.1242	430	497						206.167	-0.39461	-0.45407
24.1373	300	472						206.333	-0.39495	-0.45458
24.1504	331	464						206.5	-0.39531	-0.45511
24.1636	219	349						206.667	-0.39568	-0.45565
24.1767	244	425						206.833	-0.39606	-0.4562
24.1898	245	396						207	-0.3964	-0.45683
24.2029	150	364						207.167	-0.39675	-0.45742
24.2161	137	288						207.333	-0.3971	-0.45801
24.2292	237	430						207.5	-0.39746	-0.45862
24.2423	97	364						207.667	-0.39781	-0.4593
24.2555	207	380						207.833	-0.39818	-0.45997
24.2686	175	336						208	-0.39855	-0.46062
24.2817	217	334						208.167	-0.39893	-0.46127
24.2949	111	343						208.333	-0.39933	-0.46195
24.308	168	383						208.5	-0.39972	-0.46263
24.3211	186	440						208.667	-0.4001	-0.46331
24.3342	134	336						208.833	-0.40048	-0.46399
24.3474	227	350						209	-0.40088	-0.46467
24.3605	118	271						209.167	-0.40128	-0.46534
24.3736	180	368						209.333	-0.40167	-0.46603
24.3868	147	355						209.5	-0.40206	-0.46675
24.3999	115	311						209.667	-0.40246	-0.46754
24.413	147	257						209.833	-0.40286	-0.46835
24.4261	198	308						210	-0.40326	-0.46919
24.4393	97	258						210.167	-0.40365	-0.47006
24.4524	204	389						210.333	-0.40404	-0.47105
24.4655	146	370						210.5	-0.40443	-0.47197
24.4787	168	292						210.667	-0.40481	-0.47287
24.4918	116	293						210.833	-0.40519	-0.47376
24.5049	131	348						211	-0.40555	-0.47473
24.5181	187	401						211.167	-0.4059	-0.47571
24.5312	112	269						211.333	-0.40624	-0.47671
24.5443	148	247						211.5	-0.40659	-0.47773
24.5575	141	352						211.667	-0.40696	-0.47885
24.5706	111	290						211.833	-0.40734	-0.47993
24.5837	143	302						212	-0.40772	-0.48102
24.5968	73	278						212.167	-0.4081	-0.48216
24.61	183	327						212.333	-0.40851	-0.48333
24.6231	164	301						212.5	-0.40891	-0.48451
24.6362	146	320						212.667	-0.40931	-0.48573
24.6494	213	372						212.833	-0.40973	-0.48696
24.6625	196	318						213	-0.41014	-0.48832
24.6756	151	381						213.167	-0.41057	-0.48966
24.6888	185	331						213.333	-0.41101	-0.49103
24.7019	228	356						213.5	-0.41145	-0.49242
24.715	188	392						213.667	-0.41194	-0.49396
24.7281	270	385						213.833	-0.41242	-0.49552
24.7413	331	457						214	-0.41289	-0.49714
24.7544	346	510						214.167	-0.41336	-0.49878
24.7675	529	498						214.333	-0.41384	-0.50065
24.7807	499	533						214.5	-0.41433	-0.5025
24.7938	616	490						214.667	-0.41482	-0.50439
24.8069	666	507						214.833	-0.41532	-0.50632
24.8201	787	555						215	-0.41585	-0.50844
24.8332	761	586						215.167	-0.41639	-0.51053
24.8463	834	645						215.333	-0.41695	-0.51267
24.8594	842	557						215.5	-0.41752	-0.51486
24.8726	858	551						215.667	-0.41814	-0.51728
24.8857	735	514						215.833	-0.41874	-0.51969
24.8988	713	474						216	-0.41934	-0.52217
24.912	663	410						216.167	-0.41995	-0.5247
24.9251	616	443						216.333	-0.42059	-0.52754
24.9382	575	378						216.5	-0.42124	-0.5303
24.9514	532	472						216.667	-0.42191	-0.53326
24.9645	455	389						216.833	-0.42257	-0.53635
24.9776	404	301						217	-0.42332	-0.53994
24.9908	399	329						217.167	-0.42406	-0.54354
25.0039	318	327						217.333	-0.42482	-0.54732
25.017	227	259						217.5	-0.4256	-0.55127
25.0301	272	391						217.667	-0.42645	-0.55558
25.0433	181	268						217.833	-0.42731	-0.56009
25.0564	245	357						218	-0.4282	-0.56492
25.0695	186	275						218.167	-0.4291	-0.57001
25.0827	198	273						218.333	-0.43011	-0.5756
25.0958	210	402						218.5	-0.43113	-0.58167
25.1089	162	244						218.667	-0.43217	-0.58843
25.1221	183	315						218.833	-0.43325	-0.59566
25.1352	111	233						219	-0.43445	-0.60406
25.1483	180	242						219.167	-0.43562	-0.61302
25.1614	169	286						219.333	-0.43687	-0.62276
25.1746	211	303						219.5	-0.43813	-0.63307
25.1877	129	241						219.667	-0.43966	-0.6449
25.2008	182	376						219.833	-0.44139	-0.65766
25.214	160	282						220	-0.44321	-0.67189
25.2271	168	296						220.167	-0.44513	-0.68722
25.2402	175	205						220.333	-0.44721	-0.705
25.2534	185	271						220.5	-0.44953	-0.72476
25.2665	167	294						220.667	-0.45215	-0.74693
25.2796	155	294						220.833	-0.45497	-0.77075
25.2928	215	267						221	-0.45825	-0.79914
25.3059	277	326						221.167	-0.4625	-0.8301
25.319	324	400						221.333	-0.46771	-0.86456
25.3321	550	288						221.5	-0.47303	-0.90174
25.3453	661	294						221.667	-0.4785	-0.94701
25.3584	710	302						221.833	-0.48499	-0.99794
25.3715	804	393						222	-0.49298	-1.05573
25.3847	785	389						222.167	-0.5023	-1.11835
25.3978	748	419						222.333	-0.51439	-1.1951
25.4109	800	424						222.5	-0.52784	-1.2802
25.4241	838	462						222.667	-0.54323	-1.37676
25.4372	774	492						222.833	-0.56022	-1.48187
25.4503	700	414						223	-0.58126	-1.61073
25.4635	835	467						223.167	-0.60557	-1.75266
25.4766	890	426						223.333	-0.63462	-1.91088
25.4897	945	464						223.5	-0.66694	-2.08109
25.5028	891	379						223.667	-0.70498	-2.27705
25.516	811	450						223.833	-0.74582	-2.47929
25.5291	658	290						224	-0.79098	-2.67659
25.5422	757	395						224.167	-0.8385	-2.86172
25.5554	688	380						224.333	-0.90005	-2.94229
25.5685	680	406						224.5	-0.98096	-2.89836
25.5816	574	452						224.667	-1.11401	-2.67886
25.5948	554	437						224.833	-1.29883	-2.34069
25.6079	511	468						225	-1.65799	-1.88341
25.621	392	406						225.167	-2.127	-1.47862
25.6341	327	335						225.333	-2.71697	-1.16734
25.6473	252	250						225.5	-3.38194	-0.92227
25.6604	294	341						225.667	-4.16192	-0.79091
25.6735	136	164						225.833	-4.95834	-0.69169
25.6867	233	319						226	-5.74255	-0.61917
25.6998	176	293						226.167	-6.49498	-0.56123
25.7129	213	284						226.333	-7.1267	-0.52635
25.7261	129	285						226.5	-7.71391	-0.4985
25.7392	161	227						226.667	-8.23179	-0.47725
25.7523	167	282						226.833	-8.67303	-0.45965
25.7654	106	302						227	-8.42609	-0.44845
25.7786	116	249						227.167	-7.87928	-0.43947
25.7917	122	230						227.333	-7.2429	-0.43212
25.8048	169	273						227.5	-6.61317	-0.42653
25.818	152	164						227.667	-5.79651	-0.42262
25.8311	91	237						227.833	-4.78993	-0.41917
25.8442	174	271						228	-3.74085	-0.41641
25.8574	97	253						228.167	-2.78766	-0.41408
25.8705	60	232						228.333	-2.20004	-0.41293
25.8836	118	270						228.5	-1.75266	-0.4118
25.8967	163	317						228.667	-1.42616	-0.41096
25.9099	157	248						228.833	-1.165	-0.41016
25.923	179	247						229	-1.00721	-0.40982
25.9361	147	246						229.167	-0.8811	-0.4093
25.9493	159	273						229.333	-0.78379	-0.40881
25.9624	111	222						229.5	-0.70298	-0.40836
25.9755	110	257						229.667	-0.65065	-0.40806
25.9887	112	252						229.833	-0.60781	-0.40773
26.0018	84	223						230	-0.57397	-0.40742
26.0149	87	268						230.167	-0.54553	-0.40714
26.0281	90	211						230.333	-0.52655	-0.407
26.0412	86	254						230.5	-0.51072	-0.40683
26.0543	127	212						230.667	-0.49746	-0.40668
26.0674	72	241						230.833	-0.48555	-0.40655
26.0806	154	279						231	-0.47659	-0.40652
26.0937	199	292						231.167	-0.4692	-0.40645
26.1068	136	242						231.333	-0.46344	-0.40638
26.12	188	339						231.5	-0.45855	-0.40632
26.1331	236	322						231.667	-0.45534	-0.40625
26.1462	327	307						231.833	-0.45285	-0.40616
26.1593	367	325						232	-0.45081	-0.40598
26.1725	524	399						232.167	-0.44907	-0.40572
26.1856	407	338						232.333	-0.44791	-0.40541
26.1987	496	369						232.5	-0.44696	-0.40516
26.2119	503	335						232.667	-0.4463	-0.40493
26.225	479	433						232.833	-0.44588	-0.40468
26.2381	535	417						233	-0.44571	-0.40467
26.2513	518	419						233.167	-0.44548	-0.40466
26.2644	453	351						233.333	-0.44534	-0.40468
26.2775	457	398						233.5	-0.4453	-0.40474
26.2906	404	387						233.667	-0.44532	-0.40498
26.3038	339	315						233.833	-0.44534	-0.40514
26.3169	227	326						234	-0.44538	-0.4053
26.33	229	272						234.167	-0.44545	-0.40547
26.3432	282	325						234.333	-0.4456	-0.40557
26.3563	185	312						234.5	-0.44574	-0.40565
26.3694	220	321						234.667	-0.4459	-0.40569
26.3826	100	251						234.833	-0.44607	-0.40572
26.3957	110	247						235	-0.44632	-0.40566
26.4088	171	223						235.167	-0.44654	-0.40565
26.422	160	257						235.333	-0.44676	-0.40566
26.4351	266	338						235.5	-0.44699	-0.40567
26.4482	164	285						235.667	-0.44727	-0.40566
26.4613	45	236						235.833	-0.44753	-0.40565
26.4745	168	328						236	-0.44779	-0.40564
26.4876	187	269						236.167	-0.44804	-0.40562
26.5007	127	304						236.333	-0.4483	-0.40563
26.5139	84	225						236.5	-0.44856	-0.40567
26.527	153	319						236.667	-0.44882	-0.40576
26.5401	185	298						236.833	-0.44909	-0.40585
26.5533	216	312						237	-0.44934	-0.40608
26.5664	305	321						237.167	-0.44961	-0.40627
26.5795	252	298						237.333	-0.44988	-0.40647
26.5926	400	341						237.5	-0.45015	-0.40667
26.6058	358	304						237.667	-0.45041	-0.40689
26.6189	356	297						237.833	-0.45067	-0.40705
26.632	346	331						238	-0.45095	-0.4072
26.6452	424	339						238.167	-0.45123	-0.40734
26.6583	395	332						238.333	-0.45152	-0.40743
26.6714	367	281						238.5	-0.45181	-0.40755
26.6846	320	323						238.667	-0.45211	-0.40767
26.6977	385	290						238.833	-0.4524	-0.4078
26.7108	303	261						239	-0.45272	-0.40795
26.7239	360	327						239.167	-0.45304	-0.40813
26.7371	269	298						239.333	-0.45336	-0.40832
26.7502	247	214						239.5	-0.45369	-0.40853
26.7633	102	246						239.667	-0.45402	-0.4088
26.7765	198	254						239.833	-0.45433	-0.40906
26.7896	179	272						240	-0.45464	-0.40933
26.8027	196	227						240.167	-0.45494	-0.40962
26.8159	137	257						240.333	-0.45524	-0.41002
26.829	178	289						240.5	-0.45557	-0.4104
26.8421	118	208						240.667	-0.45589	-0.4108
26.8553	120	262						240.833	-0.45621	-0.41122
26.8684	150	191						241	-0.45655	-0.41167
26.8815	137	332						241.167	-0.45688	-0.41208
26.8946	100	239						241.333	-0.45721	-0.41249
26.9078	86	245						241.5	-0.45754	-0.41289
26.9209	153	209						241.667	-0.45787	-0.41325
26.934	95	264						241.833	-0.45819	-0.41361
26.9472	129	251						242	-0.45852	-0.41397
26.9603	203	343						242.167	-0.45885	-0.41434
26.9734	44	214						242.333	-0.45919	-0.41472
26.9866	134	274						242.5	-0.45953	-0.41513
26.9997	143	228						242.667	-0.45989	-0.41555
27.0128	138	285						242.833	-0.46025	-0.41597
27.026	175	259						243	-0.46062	-0.41639
27.0391	68	260						243.167	-0.461	-0.41682
27.0522	113	233						243.333	-0.46138	-0.41725
27.0653	145	330						243.5	-0.46177	-0.41769
27.0785	204	228						243.667	-0.46215	-0.41808
27.0916	158	233						243.833	-0.46252	-0.41847
27.1047	262	312						244	-0.4629	-0.41889
27.1179	256	162						244.167	-0.46328	-0.41933
27.131	169	210						244.333	-0.46365	-0.41979
27.1441	271	279						244.5	-0.46404	-0.42025
27.1573	261	297						244.667	-0.46442	-0.42069
27.1704	271	287						244.833	-0.46481	-0.42114
27.1835	207	277						245	-0.46521	-0.42169
27.1966	300	283						245.167	-0.4656	-0.42222
27.2098	236	237						245.333	-0.46599	-0.42274
27.2229	265	289						245.5	-0.46638	-0.42326
27.236	266	319						245.667	-0.46676	-0.42383
27.2492	210	248						245.833	-0.46714	-0.4244
27.2623	207	278						246	-0.46752	-0.42496
27.2754	183	292						246.167	-0.46791	-0.42551
27.2886	182	275						246.333	-0.46829	-0.42605
27.3017	153	210						246.5	-0.46868	-0.42657
27.3148	151	243						246.667	-0.46907	-0.42707
27.328	201	282						246.833	-0.46946	-0.42756
27.3411	182	238						247	-0.46986	-0.42805
27.3542	135	204						247.167	-0.47026	-0.42856
27.3673	122	206						247.333	-0.47067	-0.42907
27.3805	130	201						247.5	-0.47107	-0.42958
27.3936	105	203						247.667	-0.47148	-0.4301
27.4067	65	159						247.833	-0.47188	-0.43061
27.4199	157	225						248	-0.47228	-0.43114
27.433	98	233						248.167	-0.47269	-0.43169
27.4461	94	243						248.333	-0.47309	-0.43227
27.4593	64	119						248.5	-0.47348	-0.43287
27.4724	163	203						248.667	-0.47388	-0.43346
27.4855	88	178						248.833	-0.47428	-0.43406
27.4986	127	225						249	-0.47468	-0.43462
27.5118	160	231						249.167	-0.47509	-0.43517
								249.333	-0.47548	-0.43569
								249.5	-0.47585	-0.43617
								249.667	-0.47619	-0.4366
								249.833	-0.47656	-0.43695
								250	-0.47692	-0.43724

## Sheet: Fig. 2
Fig. 2d													Fig. 2f									Fig. 2g
Drug loading degree of microspheres prepared with dimethyl sulfoxide in the inner fluid (n = 3).													X-ray powder diffractogram show the solid-state of the encapsulated drug molecules in microspheres.									Differential scanning calorimetry curves show the solid-state of the encapsulated drug molecules in microspheres.
	AcDX					PLGA								Intensity/a.u.	Intensity/a.u.	Intensity/a.u.	Intensity/a.u.	Intensity/a.u.	Intensity/a.u.				Heat flow / mW/mg	Heat flow / mW/mg	Heat flow / mW/mg	Heat flow / mW/mg	Heat flow / mW/mg	Heat flow / mW/mg
	With dimethyl sulfoxide					With dimethyl sulfoxide							2 theta/°	ATV@AcDX	MPS@AcDX	HCT@AcDX	ATV@PLGA	MPS@PLGA	HCT@PLGA			Temperature/°C	ATV@AcDX	MPS@AcDX	HCT@AcDX	ATV@PLGA	MPS@PLGA	HCT@PLGA
	#1	#2	#3	Average	S.D.	#1	#2	#3	Average	S.D.			7.50917	4441	4838	3033	2470	2525	1178			25	-0.02432	0.02438	0.10857	0.06579	0.08081	-0.10043
ATV	52.96	50.2	48.29	50.4833	2.34786	47.88	52.7	54.07	51.55	3.25129			7.5223	4524	4947	3200	2336	2240	1439			25	-0.02441	0.02421	0.10647	0.06544	0.07961	-0.09924
MPS	64.7	64.1	60.43	63.0767	2.31163	22.69	24.68	17.91	21.76	3.4795			7.53543	4193	4663	2874	2124	2382	1169			25	-0.02449	0.02391	0.10456	0.06494	0.07855	-0.09775
HCT	24.28	29.33	26.4	26.67	2.5358	30.06	30.91	34.41	31.7933	2.30561			7.54856	4685	5321	3045	2482	2492	1219			25	-0.02458	0.02357	0.10291	0.06438	0.07766	-0.09631
													7.56169	4761	4898	3172	2424	2357	1332			25	-0.02471	0.02321	0.10119	0.06378	0.0768	-0.09479
													7.57482	4379	4742	3153	2667	2280	1114			25	-0.02482	0.02288	0.09946	0.0632	0.07594	-0.09346
													7.58795	4599	4929	3010	2529	2423	1311			25	-0.02494	0.02254	0.09778	0.06261	0.07513	-0.09249
Fig. 2e													7.60108	4601	4955	3327	2522	2411	1299			25	-0.02508	0.02218	0.09616	0.06201	0.07435	-0.09159
Encapsulation efficiency of microspheres prepared with dimethyl sulfoxide in the inner fluid (n = 3).													7.61421	4512	4799	2772	2168	2176	1344			25	-0.02526	0.02184	0.09475	0.06135	0.07374	-0.09079
													7.62734	4665	4621	2955	2834	2402	1422			25	-0.02544	0.02149	0.0934	0.06073	0.07309	-0.08991
	AcDX					PLGA							7.64047	4533	4497	2725	2523	2261	1184			25	-0.02562	0.02114	0.09206	0.0601	0.07245	-0.08902
	With DMSO					With DMSO							7.6536	4866	4919	3382	2818	2489	1303			25	-0.0258	0.0208	0.09075	0.05947	0.07182	-0.08816
	#1	#2	#3	Average	S.D.	#1	#2	#3	Average	S.D.			7.66673	4385	4664	3073	2609	2083	1145			25	-0.026	0.02048	0.08977	0.05883	0.07134	-0.08736
ATV	37.52	33.6	31.12	34.08	3.22689	61.25	74.28	78.48	71.3367	8.98419			7.67986	4686	4776	3295	2490	2271	1333			25	-0.02619	0.02016	0.08866	0.05817	0.07086	-0.08655
MPS	61.1	59.52	50.9	57.1733	5.49	19.56	21.84	14.54	18.6467	3.73472			7.69299	4540	4798	3527	2861	2491	1499			25	-0.02638	0.01985	0.08756	0.05753	0.07041	-0.0857
HCT	5.35	6.92	5.98	6.08333	0.790084	14.32	14.91	17.49	15.5733	1.68589			7.70612	4885	4766	3363	2612	2405	1129			25	-0.02655	0.01954	0.08647	0.05689	0.06996	-0.08485
													7.71925	4712	4892	3033	2437	2593	1409			25	-0.0267	0.01928	0.08546	0.05626	0.06959	-0.084
													7.73238	4641	4826	3161	2704	2253	1144			25	-0.02687	0.019	0.08448	0.05566	0.06922	-0.0831
													7.74551	4753	4857	3087	2346	2400	1453			25	-0.02705	0.01871	0.08352	0.05508	0.06888	-0.08215
													7.75864	4757	5013	3256	2727	2421	1161			25	-0.02722	0.01843	0.08257	0.0545	0.06854	-0.08116
													7.77177	4619	4816	2957	2728	2173	1330			25	-0.02738	0.01815	0.08172	0.05395	0.06822	-0.08003
													7.7849	4560	4795	2839	2626	2279	1228			25	-0.02752	0.01789	0.08085	0.05339	0.06788	-0.0789
													7.79803	4547	4558	3120	2219	2268	1141			25	-0.02766	0.01763	0.08001	0.05283	0.06754	-0.07772
													7.81116	4616	4717	3385	2958	2363	1526			25	-0.0278	0.01736	0.07915	0.05228	0.06726	-0.07653
													7.82429	4600	4741	3195	2603	2495	1321			25	-0.02791	0.01711	0.07837	0.05173	0.06698	-0.07521
													7.83742	4572	4589	3194	2992	2699	1373			25	-0.02803	0.01687	0.07761	0.0512	0.0667	-0.07394
													7.85055	4994	5011	3439	3034	2524	1569			25	-0.02815	0.01663	0.07691	0.05069	0.06647	-0.07266
													7.86368	4750	4769	3268	2714	2690	1353			25	-0.02828	0.01641	0.07622	0.05018	0.06623	-0.07135
													7.87681	4813	5044	3171	3124	2451	1356			25	-0.02839	0.01622	0.07553	0.04971	0.06603	-0.06999
													7.88994	4858	4937	3185	2941	2466	1369			25	-0.02849	0.01603	0.07481	0.04924	0.06581	-0.06866
													7.90307	4852	4669	3263	2765	2403	1210			25	-0.02861	0.01583	0.07411	0.04877	0.0656	-0.06736
													7.9162	4614	4791	3212	2952	2645	1507			25	-0.02873	0.01564	0.07344	0.0483	0.06536	-0.06607
													7.92933	4796	4859	3305	3275	2585	1351			25	-0.02885	0.01549	0.07277	0.04787	0.06515	-0.0648
													7.94246	4750	4692	3021	2973	2200	1413			25	-0.02897	0.01531	0.07217	0.04744	0.06494	-0.06353
													7.95559	4756	4984	3509	3035	2587	1558			25	-0.02911	0.01513	0.07157	0.04699	0.06474	-0.06227
													7.96873	4656	4584	3009	3049	2277	1141			25	-0.02925	0.01495	0.07098	0.04654	0.06457	-0.061
													7.98186	4841	4643	3059	2968	2358	1422			25	-0.0294	0.01478	0.07056	0.04613	0.0644	-0.05979
													7.99499	4503	4602	3141	2757	2434	911			25	-0.02952	0.01461	0.07006	0.04573	0.06423	-0.05856
													8.00812	4961	5066	3384	3234	2741	1534			25	-0.02963	0.01443	0.06958	0.04533	0.06403	-0.05735
													8.02125	4823	4935	3332	3139	2705	1441			25	-0.02973	0.01426	0.0691	0.04494	0.06383	-0.05615
													8.03438	4865	4858	2888	3177	2535	1459			25	-0.02979	0.0141	0.06867	0.04456	0.06365	-0.05492
													8.04751	4990	4709	3196	3103	2564	1355			25	-0.02988	0.01396	0.06817	0.04419	0.06348	-0.05373
													8.06064	4963	4697	3262	2976	2641	1652			25	-0.02996	0.01382	0.06768	0.04384	0.06332	-0.05258
													8.07377	4680	4872	3177	3105	2676	1381			25	-0.03003	0.01367	0.0672	0.04349	0.06313	-0.05142
													8.0869	4815	4672	3382	3323	2559	1310			25	-0.03008	0.01354	0.06668	0.04313	0.06296	-0.05033
													8.10003	4965	4543	3429	3105	2318	1340			25	-0.03014	0.01338	0.06619	0.04279	0.06279	-0.04925
													8.11316	4973	4817	3503	3221	2638	1352			25	-0.0302	0.01322	0.06571	0.04247	0.06264	-0.04818
													8.12629	4958	4460	3067	3313	2322	1056			25	-0.03027	0.01307	0.06524	0.04215	0.0625	-0.04713
													8.13942	4929	4774	2920	3089	2562	1353			25	-0.03032	0.01293	0.06474	0.04184	0.06237	-0.04618
													8.15255	4765	4509	3272	3157	2641	1307			25	-0.03037	0.0128	0.06429	0.04151	0.06226	-0.04519
													8.16568	5035	4797	3379	3597	2594	1336			25	-0.03043	0.01267	0.06388	0.04118	0.06215	-0.04421
													8.17881	4804	4653	3214	3530	2763	1357			25	-0.03048	0.01254	0.06343	0.04085	0.06205	-0.04324
													8.19194	5152	4837	3474	3484	2643	1500			25	-0.03056	0.01244	0.06289	0.04053	0.06198	-0.04234
													8.20507	4747	4508	3123	3167	2440	1276			25	-0.03061	0.01232	0.06238	0.04021	0.06188	-0.04145
													8.2182	4547	4625	2992	3272	2293	1101			25	-0.03066	0.01221	0.06191	0.03989	0.06179	-0.04057
													8.23133	4869	4728	3266	3227	2265	1179			25	-0.0307	0.01211	0.06145	0.03957	0.06171	-0.03968
													8.24446	4979	4587	3272	3388	2588	1318			25	-0.03073	0.012	0.06107	0.03926	0.0616	-0.03886
													8.25759	5039	4855	3442	3553	2604	1391			25	-0.03075	0.01191	0.06071	0.03896	0.06148	-0.03805
													8.27072	5238	5046	3464	3627	2707	1593			25	-0.03077	0.01182	0.06034	0.03867	0.06138	-0.03726
													8.28385	5010	4518	3154	3344	2618	1183			25	-0.0308	0.01173	0.05996	0.03838	0.06129	-0.03647
													8.29698	4960	4408	3437	3529	2773	1534			25	-0.03082	0.01166	0.05973	0.03812	0.06119	-0.03571
													8.31011	4951	4664	3396	3294	2535	1371			25	-0.03085	0.01156	0.05941	0.03785	0.06109	-0.03494
													8.32324	5076	4791	3270	3750	2840	1791			25	-0.03088	0.01146	0.05906	0.03761	0.06103	-0.03417
													8.33637	4805	4574	3340	3373	2433	1152			25	-0.03091	0.01137	0.05872	0.03739	0.06097	-0.0334
													8.3495	4971	5005	3370	3373	2558	1336			25	-0.03096	0.01128	0.05832	0.03717	0.06093	-0.03269
													8.36263	5011	4631	3143	3743	2757	1410			25	-0.03101	0.0112	0.05799	0.03693	0.06089	-0.03199
													8.37576	5045	4831	3419	3678	2711	1550			25	-0.03106	0.01112	0.05767	0.03669	0.06086	-0.03131
													8.38889	5057	4938	3196	3696	2496	1554			25	-0.0311	0.01104	0.05733	0.03645	0.06083	-0.03063
													8.40202	5056	4541	3442	3493	2695	1348			25	-0.03112	0.01096	0.05704	0.03621	0.06076	-0.02999
													8.41515	5178	5020	3433	3699	2918	1708			25	-0.03113	0.01087	0.05671	0.03598	0.06068	-0.02933
													8.42828	4889	4861	3543	3828	2791	1311			25	-0.03112	0.01079	0.05639	0.03572	0.06061	-0.02867
													8.44142	5274	4766	3525	3696	3063	1441			25	-0.0311	0.0107	0.05605	0.03547	0.06051	-0.02804
													8.45455	5115	4780	3786	3974	2861	1495			25	-0.03107	0.01059	0.05574	0.03524	0.06035	-0.02742
													8.46768	5078	4970	3250	3773	2945	1506			25	-0.03105	0.01049	0.05546	0.03502	0.06024	-0.02682
													8.48081	4769	4774	3578	3914	2749	1418			25	-0.03104	0.0104	0.0552	0.03481	0.06016	-0.02623
													8.49394	5059	4748	3644	3939	3076	1533			25	-0.03104	0.01031	0.05495	0.0346	0.0601	-0.02565
													8.50707	4966	4783	3476	3904	2634	1507			25	-0.03107	0.01025	0.05483	0.0344	0.06008	-0.02518
													8.5202	4983	4749	3407	4116	2595	1439			25	-0.03108	0.01018	0.05459	0.03422	0.06009	-0.0247
													8.53333	4777	4844	3230	3592	2589	1319			25	-0.03109	0.0101	0.0543	0.03404	0.06005	-0.02422
													8.54646	5177	4731	3261	4088	2790	1335			25	-0.0311	0.01001	0.05402	0.03386	0.05999	-0.02375
													8.55959	4878	4544	3343	4112	2745	1467			25	-0.03111	0.00994	0.05374	0.03368	0.05995	-0.02334
													8.57272	5253	4780	3221	3913	2776	1241			25	-0.03111	0.00986	0.05344	0.0335	0.05989	-0.0229
													8.58585	5029	4690	3414	3921	2580	1444			25	-0.0311	0.00979	0.05315	0.03332	0.05983	-0.02246
													8.59898	4559	4524	3090	3858	2570	1289			25	-0.0311	0.00971	0.05292	0.03316	0.05979	-0.02204
													8.61211	5174	4888	3298	4272	2714	1325			25	-0.03109	0.00966	0.05271	0.033	0.05968	-0.02157
													8.62524	4866	4824	3248	4174	3087	1630			25	-0.03108	0.00959	0.0525	0.03284	0.0596	-0.02111
													8.63837	5135	4584	3419	4133	2758	1545			25	-0.03109	0.00953	0.05226	0.03269	0.05953	-0.02066
													8.6515	4964	4599	3400	4030	2640	1088			25	-0.03111	0.00947	0.05201	0.03254	0.0595	-0.02021
													8.66463	5225	4887	3701	4470	2815	1371			25	-0.03112	0.00944	0.05186	0.03237	0.0595	-0.01976
													8.67776	5108	4788	3459	3983	3037	1419			25	-0.03112	0.00939	0.05166	0.03219	0.05948	-0.01933
													8.69089	5002	4726	3603	4542	2964	1626			25	-0.03111	0.00934	0.05145	0.03201	0.05943	-0.01892
													8.70402	5019	4927	3560	4771	2773	1221			25	-0.03111	0.00928	0.05124	0.03184	0.05935	-0.01851
													8.71715	5122	4777	3615	4374	2703	1742			25	-0.03108	0.00922	0.05106	0.03168	0.05936	-0.01814
													8.73028	5077	4864	3465	4486	2834	1445			25	-0.03105	0.00918	0.05089	0.03154	0.05936	-0.01775
													8.74341	5041	4691	3335	4539	2933	1649			25	-0.03102	0.00913	0.05071	0.03139	0.05938	-0.01737
													8.75654	5152	4841	3772	4451	2810	1670			25	-0.03098	0.00907	0.05051	0.03122	0.05941	-0.01701
													8.76967	5391	4835	3446	4651	3198	1618			25	-0.03094	0.00902	0.05034	0.03111	0.05943	-0.01668
													8.7828	5509	5009	3766	4849	3299	1661			25	-0.03092	0.00898	0.0501	0.03098	0.0594	-0.01634
													8.79593	5048	4716	3700	4760	2874	1610			25	-0.03091	0.00894	0.04984	0.03086	0.05934	-0.01602
													8.80906	5337	4791	3629	4785	3254	1376			25	-0.03091	0.00891	0.04962	0.03074	0.05926	-0.01571
													8.82219	4956	4442	2929	4478	2664	1179			25	-0.03094	0.00888	0.04932	0.03061	0.05914	-0.01546
													8.83532	5200	4880	3452	4507	2777	1588			25	-0.03095	0.00883	0.04906	0.03048	0.05908	-0.0152
													8.84845	5271	5085	3707	4969	3037	1733			25	-0.03096	0.0088	0.04885	0.03035	0.05903	-0.01491
													8.86158	5280	4921	3474	4966	3344	1482			25	-0.03097	0.00877	0.04866	0.03022	0.05898	-0.01462
													8.87471	5017	4721	3314	4588	2865	1462			25	-0.03098	0.00874	0.04853	0.0301	0.059	-0.01432
													8.88784	4965	4591	3399	4634	2983	1397			25	-0.03098	0.0087	0.04839	0.02999	0.059	-0.01401
													8.90098	5483	5145	3602	4933	3303	1543			25	-0.03098	0.00865	0.04827	0.02989	0.059	-0.01373
													8.91411	5049	4841	3133	4786	3333	1477			25	-0.03097	0.0086	0.04817	0.02979	0.059	-0.01348
													8.92724	5226	5199	3516	4911	3513	1740			25	-0.03095	0.00853	0.04809	0.02965	0.05899	-0.01321
													8.94037	5327	5135	3312	4873	3202	1308			25	-0.03096	0.00848	0.04793	0.0295	0.05897	-0.01295
													8.9535	5156	5407	3395	4826	3342	1432			25	-0.03096	0.00842	0.04776	0.02935	0.05896	-0.01268
													8.96663	5080	5523	3620	4939	3606	1362			25	-0.03094	0.00837	0.04758	0.02919	0.05892	-0.01244
													8.97976	5292	5939	3778	4920	4325	1576			25	-0.03091	0.00834	0.04733	0.02898	0.05881	-0.01222
													8.99289	4971	5786	3327	4990	4215	1388			25	-0.03089	0.00831	0.04715	0.02883	0.05872	-0.01198
													9.00602	5105	5796	3519	4762	4027	1171			25	-0.03086	0.00826	0.04699	0.02872	0.05863	-0.01173
													9.01915	5319	5401	3532	4588	3957	1390			25	-0.03084	0.00822	0.04684	0.0286	0.05855	-0.01147
													9.03228	5467	5578	3767	4737	3997	1692			25	-0.0308	0.00818	0.04673	0.02849	0.05845	-0.01119
													9.04541	5298	5336	3658	4994	3618	1550			25	-0.03077	0.00813	0.04656	0.02838	0.05839	-0.01093
													9.05854	5159	5168	3619	4881	3212	1717			25	-0.03075	0.00808	0.04637	0.02829	0.05838	-0.01066
													9.07167	5122	4974	3364	4593	3129	1401			25	-0.03073	0.00803	0.04622	0.0282	0.05834	-0.01038
													9.0848	5188	4856	3421	4546	2929	1252			25	-0.03073	0.00798	0.04603	0.02809	0.0584	-0.01012
													9.09793	5259	4840	3414	4589	2952	1275			25	-0.03072	0.00794	0.04587	0.02798	0.05842	-0.00986
													9.11106	5315	4848	3470	4664	3201	1293			25	-0.0307	0.0079	0.04574	0.02788	0.0584	-0.00962
													9.12419	5333	4925	3385	4450	3085	1424			25	-0.03069	0.00787	0.04562	0.02778	0.05836	-0.0094
													9.13732	5337	4797	3375	4551	3083	1538			25	-0.03065	0.00787	0.04549	0.02769	0.05836	-0.00921
													9.15045	5113	4692	3434	4321	2856	1309			25	-0.03062	0.00785	0.04536	0.0276	0.05838	-0.00901
													9.16358	5023	4665	3691	4555	3243	1330			25	-0.03059	0.00783	0.04524	0.02749	0.05841	-0.0088
													9.17671	5333	4925	3601	4454	3189	1511			25	-0.03057	0.00779	0.04509	0.02739	0.05841	-0.0086
													9.18984	4955	4397	3441	4132	2945	1254			25	-0.03054	0.00775	0.045	0.02732	0.05843	-0.00844
													9.20297	5312	4829	3737	4617	3193	1587			25	-0.0305	0.00772	0.04489	0.02725	0.05841	-0.00828
													9.2161	5272	4908	3549	4472	3015	1608			25	-0.03045	0.0077	0.04478	0.02717	0.05836	-0.00811
													9.22923	5239	5054	3746	4806	3159	1701			25	-0.0304	0.00769	0.04469	0.0271	0.05834	-0.00792
													9.24236	4935	4700	3489	4260	3197	1682			25	-0.03035	0.00766	0.04462	0.02705	0.05833	-0.00775
													9.25549	5651	4973	3864	4368	3199	1844			25	-0.03032	0.00764	0.04456	0.02699	0.05832	-0.00757
													9.26862	5243	4325	3196	4072	2839	1338			25	-0.03029	0.00761	0.04449	0.0269	0.0583	-0.00741
													9.28175	5068	4618	3537	4340	3257	1523			25	-0.03026	0.00759	0.04441	0.02681	0.05827	-0.00724
													9.29488	5542	4587	3631	4144	3077	1501			25	-0.03026	0.00757	0.04434	0.02669	0.05828	-0.00706
													9.30801	5394	5013	3651	4428	3100	1828			25	-0.03023	0.00755	0.04426	0.0266	0.05823	-0.00689
													9.32114	5423	4676	3846	4553	3262	1870			25	-0.0302	0.00752	0.04417	0.02651	0.05818	-0.0067
													9.33427	5301	4826	3842	4339	3009	1794			25	-0.03018	0.0075	0.04406	0.02641	0.05813	-0.00652
													9.3474	5564	4824	3724	4289	3360	1845			25	-0.03017	0.00748	0.0439	0.02632	0.05802	-0.00638
													9.36053	5208	4728	3583	3916	3210	1443			25	-0.03015	0.00746	0.04374	0.02623	0.05796	-0.00623
													9.37367	5343	4659	3540	3841	2980	1410			25	-0.03013	0.00744	0.04351	0.02615	0.05793	-0.00607
													9.3868	5241	4353	3681	3819	3251	1529			25	-0.03011	0.00741	0.04327	0.02606	0.05792	-0.00591
													9.39993	5124	4830	3874	3936	3361	1592			25	-0.0301	0.00737	0.04301	0.02599	0.05801	-0.0058
													9.41306	5448	4944	3725	4259	3461	1742			25	-0.03007	0.00733	0.04283	0.0259	0.05804	-0.00568
													9.42619	4967	4596	3570	4018	3175	1599			25	-0.03002	0.0073	0.04265	0.02581	0.05804	-0.00555
													9.43932	5499	5015	3976	4321	3573	1953			25	-0.02998	0.00727	0.04248	0.02571	0.05803	-0.00542
													9.45245	5448	4722	3868	4197	3367	1670			25	-0.02993	0.00723	0.04236	0.02562	0.05804	-0.00527
													9.46558	5488	4958	3762	4101	3460	1808			25	-0.02989	0.00719	0.04224	0.02553	0.05803	-0.00512
													9.47871	5377	4747	3704	4053	3421	1545			25	-0.02985	0.00716	0.04213	0.02543	0.05804	-0.00497
													9.49184	5368	5103	3530	4263	3108	1437			25	-0.02981	0.00713	0.04202	0.02533	0.05808	-0.00482
													9.50497	5419	4877	3828	4090	3218	1832			25	-0.02977	0.00712	0.04197	0.02524	0.05806	-0.00465
													9.5181	5005	4901	3695	4074	3383	1517			25	-0.02972	0.0071	0.04193	0.02517	0.05808	-0.00451
													9.53123	5356	4870	3770	4094	3610	1655			25	-0.02967	0.00707	0.04189	0.02513	0.0581	-0.00436
													9.54436	5195	4880	3760	4169	3356	1555			25	-0.02964	0.00706	0.04184	0.0251	0.05813	-0.00421
													9.55749	5268	5222	3885	4272	3657	1819			25	-0.02957	0.00703	0.04181	0.02507	0.05814	-0.00407
													9.57062	5296	5196	3865	4261	3454	1811			25	-0.02952	0.00701	0.04179	0.02503	0.05812	-0.00394
													9.58375	5375	5429	3652	4224	3422	1743			25	-0.02948	0.00699	0.04178	0.02499	0.05811	-0.0038
													9.59688	5587	5275	3747	4294	3719	1575			25	-0.02943	0.00698	0.04176	0.02494	0.05812	-0.00366
													9.61001	4969	5364	3707	3917	3339	1556			25	-0.02941	0.00697	0.04168	0.02484	0.05804	-0.00354
													9.62314	5370	5756	3808	4295	3584	1582			25	-0.02939	0.00697	0.0416	0.02476	0.05799	-0.00343
													9.63627	5288	5960	3743	3894	3406	1632			25	-0.02938	0.00697	0.04155	0.02468	0.05794	-0.00332
													9.6494	5497	6508	3759	4065	3636	1747			25	-0.02937	0.00697	0.04154	0.0246	0.05787	-0.00322
													9.66253	5442	6943	3839	4292	3875	1607			25	-0.02937	0.00701	0.04153	0.02451	0.05782	-0.00313
													9.67566	5606	7335	3899	4024	3967	1578			25	-0.02935	0.00702	0.04151	0.02444	0.05779	-0.00302
													9.68879	5434	7532	3942	3881	4046	1744			25	-0.02932	0.00703	0.04148	0.02438	0.05777	-0.0029
													9.70192	5317	7275	3690	4088	4101	1701			25	-0.0293	0.00702	0.04143	0.02432	0.05771	-0.00279
													9.71505	5469	7422	3878	4146	4209	1750			25	-0.02925	0.00698	0.04133	0.02428	0.05775	-0.00264
													9.72818	5552	7278	4276	4608	4123	1954			25	-0.0292	0.00695	0.04124	0.02426	0.05781	-0.00252
													9.74131	5630	6741	3680	4030	4085	1764			25	-0.02915	0.00693	0.04114	0.02422	0.05785	-0.00243
													9.75444	5115	5861	3582	3905	3441	1544			25	-0.0291	0.0069	0.04103	0.02418	0.05789	-0.00234
													9.76757	5491	5861	3797	4189	3713	1814			25	-0.02904	0.00684	0.04085	0.02415	0.058	-0.00226
													9.7807	5342	5342	3922	3902	3509	1662			25	-0.02898	0.00681	0.04071	0.02413	0.05811	-0.00219
													9.79383	5337	5184	3991	3938	3547	1733			25	-0.0289	0.00681	0.04059	0.02415	0.05818	-0.00214
													9.80696	5260	5111	3811	3999	3492	1701			25	-0.0288	0.00685	0.04046	0.02415	0.05815	-0.00208
													9.82009	5439	4654	3636	3892	3458	1775			25	-0.03843	-0.00405	0.00457	0.01308	0.02911	-0.01633
													9.83323	5299	4884	3867	3920	3569	1768			25	-0.07212	-0.04426	-0.12273	-0.02036	-0.07693	-0.06617
													9.84636	5292	5055	3755	3923	3430	1650			25	-0.12755	-0.11606	-0.33342	-0.06636	-0.26052	-0.14799
													9.85949	5286	4924	3731	4001	3568	1788			25	-0.18586	-0.19652	-0.5518	-0.1077	-0.45939	-0.23354
													9.87262	5336	4800	4036	4040	3542	1870			25	-0.21336	-0.24048	-0.61259	-0.12224	-0.53497	-0.2668
													9.88575	5567	4748	4092	4239	3785	1985			25.1667	-0.2268	-0.26175	-0.60134	-0.13309	-0.54268	-0.2764
													9.89888	5457	4870	3965	4078	3661	1733			25.3333	-0.23196	-0.26722	-0.54989	-0.1451	-0.50872	-0.27249
													9.91201	5302	4764	3827	4010	3475	1761			25.5	-0.23527	-0.26764	-0.49114	-0.15934	-0.46525	-0.26561
													9.92514	5200	4749	3787	3691	3424	1944			25.6667	-0.23987	-0.26758	-0.45015	-0.17451	-0.43118	-0.26203
													9.93827	5513	4918	3820	3696	3559	1726			25.8333	-0.24456	-0.2676	-0.41816	-0.18825	-0.40409	-0.25992
													9.9514	5622	5280	4071	4117	3892	2034			26	-0.24911	-0.26761	-0.39227	-0.20026	-0.38277	-0.25828
													9.96453	5834	5098	4395	4060	3893	2050			26.1667	-0.2534	-0.26765	-0.36948	-0.21097	-0.36421	-0.25678
													9.97766	5214	4597	3704	3828	3382	1422			26.3333	-0.25675	-0.26765	-0.35421	-0.21898	-0.35109	-0.25546
													9.99079	5270	5126	3920	3964	3815	1902			26.5	-0.25983	-0.26774	-0.3417	-0.22585	-0.34008	-0.25452
													10.0039	5256	4825	4041	3838	3723	1957			26.6667	-0.26255	-0.26798	-0.33291	-0.23187	-0.332	-0.25399
													10.017	5386	4668	3661	3948	3603	1756			26.8333	-0.26505	-0.26821	-0.32544	-0.23733	-0.32498	-0.2536
													10.0302	5609	4942	3962	4027	3792	1984			27	-0.26699	-0.26844	-0.32028	-0.24157	-0.31997	-0.25364
													10.0433	5071	4737	3845	4013	3637	1605			27.1667	-0.26879	-0.26869	-0.31593	-0.24458	-0.31636	-0.25362
													10.0564	5512	4956	4092	4170	3843	1801			27.3333	-0.27049	-0.26897	-0.31275	-0.24717	-0.31354	-0.25369
													10.0696	5769	5037	4211	4059	3936	1789			27.5	-0.27208	-0.26928	-0.31052	-0.24962	-0.31124	-0.25387
													10.0827	5308	4741	3703	3976	3554	1678			27.6667	-0.27343	-0.26967	-0.30914	-0.25171	-0.30933	-0.25419
													10.0958	5333	5100	4153	4363	3849	1965			27.8333	-0.27469	-0.27003	-0.30795	-0.25357	-0.30789	-0.25449
													10.109	5482	4899	3945	4123	3662	1912			28	-0.27584	-0.27039	-0.30762	-0.25531	-0.30694	-0.25482
													10.1221	5198	4884	3830	3688	3666	1730			28.1667	-0.27697	-0.27077	-0.3076	-0.25689	-0.30613	-0.25516
													10.1352	5448	4771	3935	3937	3758	1709			28.3333	-0.2779	-0.27121	-0.30773	-0.25819	-0.30593	-0.25562
													10.1484	5737	4913	4191	4023	3958	2027			28.5	-0.2789	-0.27162	-0.30816	-0.25922	-0.30574	-0.25601
													10.1615	5534	5218	4073	4121	4009	1934			28.6667	-0.27989	-0.27204	-0.30868	-0.26013	-0.30565	-0.25642
													10.1746	5412	4798	3971	4104	3839	1941			28.8333	-0.28088	-0.27245	-0.30944	-0.26096	-0.30569	-0.25686
													10.1877	5681	5235	4177	4167	4186	2021			29	-0.2818	-0.27288	-0.31037	-0.26174	-0.30584	-0.25729
													10.2009	5567	4804	4125	3707	3756	1675			29.1667	-0.28271	-0.27331	-0.31122	-0.26255	-0.30597	-0.25774
													10.214	5384	4991	4090	4039	3867	1907			29.3333	-0.28363	-0.27376	-0.31205	-0.26334	-0.30615	-0.25819
													10.2271	5389	5067	4165	4042	4113	1839			29.5	-0.28453	-0.2742	-0.3129	-0.26413	-0.30635	-0.25863
													10.2403	6077	5187	4169	4339	4067	1946			29.6667	-0.2854	-0.27467	-0.31402	-0.26483	-0.30666	-0.25912
													10.2534	5482	4896	3910	4003	4141	1892			29.8333	-0.28628	-0.27514	-0.31508	-0.26555	-0.30694	-0.25957
													10.2665	5383	4920	3908	3901	3886	1825			30	-0.28717	-0.27562	-0.31612	-0.26626	-0.30721	-0.26001
													10.2797	5435	4827	3840	3953	3767	1811			30.1667	-0.28807	-0.27609	-0.31716	-0.26696	-0.3075	-0.26044
													10.2928	5414	5038	4125	4320	4157	2087			30.3333	-0.289	-0.2766	-0.31828	-0.26763	-0.30781	-0.26085
													10.3059	5173	4678	3910	3940	3747	1735			30.5	-0.28992	-0.27711	-0.31933	-0.2683	-0.30816	-0.26127
													10.3191	5246	5090	4083	4006	3995	1827			30.6667	-0.29084	-0.27761	-0.32041	-0.26897	-0.30852	-0.2617
													10.3322	5130	5002	4093	3921	3861	1698			30.8333	-0.29176	-0.2781	-0.3215	-0.26963	-0.30886	-0.26215
													10.3453	5233	4812	3630	3887	3623	1594			31	-0.29271	-0.27859	-0.32254	-0.27026	-0.30924	-0.26258
													10.3584	5376	4976	3895	4258	3776	1993			31.1667	-0.29364	-0.27908	-0.3236	-0.27089	-0.30962	-0.263
													10.3716	5592	5091	4185	4066	4085	1841			31.3333	-0.29455	-0.27956	-0.3247	-0.27154	-0.31002	-0.26343
													10.3847	5458	5009	4088	4033	4125	1972			31.5	-0.29547	-0.28002	-0.32577	-0.2722	-0.31042	-0.26386
													10.3978	5537	5120	4350	4353	4091	1756			31.6667	-0.29637	-0.28049	-0.32682	-0.27285	-0.31082	-0.2643
													10.411	5449	4885	4257	4181	3940	1962			31.8333	-0.29727	-0.28097	-0.32788	-0.27348	-0.31127	-0.26478
													10.4241	5477	5063	4031	4202	3958	1921			32	-0.29819	-0.28145	-0.32901	-0.27413	-0.31174	-0.26526
													10.4372	5647	5105	4381	4504	4073	1980			32.1667	-0.29913	-0.28195	-0.3302	-0.27479	-0.31224	-0.26572
													10.4504	5490	5229	4373	4206	4230	1898			32.3333	-0.30007	-0.28248	-0.33135	-0.27547	-0.3127	-0.26622
													10.4635	5615	5043	4321	4076	3928	1829			32.5	-0.30103	-0.283	-0.33251	-0.27614	-0.31314	-0.26668
													10.4766	5567	5346	4304	4393	4065	2094			32.6667	-0.30198	-0.28352	-0.33367	-0.27678	-0.31359	-0.26713
													10.4897	5340	5145	4122	4141	3878	1893			32.8333	-0.30294	-0.28404	-0.33481	-0.27743	-0.31405	-0.26758
													10.5029	5570	5529	4231	4363	4287	1970			33	-0.30394	-0.28457	-0.33598	-0.27808	-0.31447	-0.268
													10.516	5416	5494	4194	4277	4182	1888			33.1667	-0.30492	-0.28509	-0.33713	-0.27872	-0.31492	-0.26846
													10.5291	5719	5831	4084	4101	4352	1639			33.3333	-0.3059	-0.28561	-0.33825	-0.27935	-0.31538	-0.26893
													10.5423	5403	5888	4003	4383	4456	1897			33.5	-0.30687	-0.28612	-0.33936	-0.27998	-0.31586	-0.2694
													10.5554	5127	5977	4181	4197	4461	1619			33.6667	-0.30785	-0.28662	-0.34045	-0.28064	-0.31647	-0.2699
													10.5685	5422	6632	4249	4315	4971	2029			33.8333	-0.30884	-0.28713	-0.34159	-0.2813	-0.31699	-0.27042
													10.5816	5583	7617	4294	4433	5195	2153			34	-0.30983	-0.28766	-0.34272	-0.28194	-0.31749	-0.27095
													10.5948	5301	7648	4113	3985	5132	1734			34.1667	-0.31081	-0.28821	-0.34384	-0.28256	-0.318	-0.27148
													10.6079	5193	8106	4109	4443	5257	1802			34.3333	-0.31182	-0.28877	-0.34504	-0.2832	-0.31851	-0.27205
													10.621	5404	7994	4142	4342	5505	2073			34.5	-0.31285	-0.28932	-0.34621	-0.28384	-0.31901	-0.27261
													10.6342	5340	7823	4125	4146	5263	1897			34.6667	-0.31388	-0.28986	-0.34735	-0.28449	-0.31949	-0.27318
													10.6473	5386	8019	4208	4480	5600	2135			34.8333	-0.31491	-0.2904	-0.34849	-0.28513	-0.31997	-0.27375
													10.6604	5428	7256	4264	4379	5312	1974			35	-0.316	-0.29095	-0.34966	-0.28572	-0.32044	-0.27439
													10.6736	5588	6635	4045	4248	5018	1906			35.1667	-0.31707	-0.2915	-0.35081	-0.28631	-0.32096	-0.27499
													10.6867	5669	6044	4290	4684	5286	2125			35.3333	-0.31813	-0.29206	-0.35195	-0.28692	-0.32153	-0.2756
													10.6998	5550	5751	4185	4478	4821	2101			35.5	-0.3192	-0.29261	-0.35311	-0.28751	-0.32211	-0.27621
													10.7129	5529	5702	4476	4528	4764	2135			35.6667	-0.3203	-0.29319	-0.35432	-0.28807	-0.32279	-0.27691
													10.7261	5470	5003	4535	4426	4225	2054			35.8333	-0.32138	-0.29377	-0.35555	-0.28865	-0.32344	-0.27758
													10.7392	5542	5093	4671	4420	4462	2151			36	-0.32247	-0.29435	-0.35678	-0.28924	-0.32407	-0.27827
													10.7523	5568	4959	4258	4399	4338	2001			36.1667	-0.32357	-0.29492	-0.35804	-0.28984	-0.32471	-0.27896
													10.7655	5075	5110	4049	3888	4085	1637			36.3333	-0.32466	-0.29554	-0.35934	-0.29047	-0.32538	-0.27975
													10.7786	5601	5382	4381	4361	4394	2105			36.5	-0.32575	-0.29614	-0.36056	-0.2911	-0.32608	-0.28052
													10.7917	5538	5149	4207	4695	4343	2078			36.6667	-0.32686	-0.29673	-0.36174	-0.29173	-0.32678	-0.28129
													10.8049	5432	5066	4041	4420	4230	1917			36.8333	-0.32797	-0.29732	-0.36293	-0.29235	-0.32745	-0.28207
													10.818	5509	5248	4394	4526	4324	2352			37	-0.32908	-0.29794	-0.36409	-0.29301	-0.3283	-0.28292
													10.8311	5398	5056	4364	4370	4145	1940			37.1667	-0.3302	-0.29857	-0.36526	-0.29364	-0.32908	-0.28375
													10.8443	5354	4946	4392	4341	4331	2114			37.3333	-0.33131	-0.29919	-0.36642	-0.29426	-0.33	-0.2846
													10.8574	5585	5094	4519	4431	4616	1990			37.5	-0.33242	-0.29979	-0.36757	-0.29489	-0.33119	-0.28546
													10.8705	5297	5353	4334	4478	4476	2109			37.6667	-0.33356	-0.30043	-0.36868	-0.29554	-0.33229	-0.28634
													10.8836	5272	4931	4125	4090	4046	1825			37.8333	-0.3347	-0.30106	-0.36976	-0.29621	-0.33348	-0.28724
													10.8968	5396	5071	4473	4401	4335	2165			38	-0.33586	-0.30169	-0.37085	-0.29685	-0.33441	-0.28814
													10.9099	5418	5002	4486	4368	4453	2063			38.1667	-0.33702	-0.30233	-0.37193	-0.29749	-0.33487	-0.28905
													10.923	5270	4991	4323	4133	4306	2016			38.3333	-0.33818	-0.30294	-0.37285	-0.29817	-0.33519	-0.29006
													10.9362	5504	4908	4333	4264	4390	1975			38.5	-0.33933	-0.30357	-0.37378	-0.29882	-0.33568	-0.29107
													10.9493	5661	4913	4445	4344	4396	1993			38.6667	-0.34049	-0.30421	-0.37468	-0.29946	-0.33711	-0.29211
													10.9624	5472	5002	4398	4631	4502	2019			38.8333	-0.34165	-0.30486	-0.3756	-0.30011	-0.33856	-0.29319
													10.9756	5600	5170	4323	4450	4388	2081			39	-0.34281	-0.30551	-0.37656	-0.30078	-0.34003	-0.29441
													10.9887	5412	5194	4554	4613	4423	1956			39.1667	-0.34398	-0.30615	-0.37761	-0.30147	-0.34151	-0.29561
													11.0018	5367	4842	4342	4557	4470	2039			39.3333	-0.34515	-0.30681	-0.37866	-0.30215	-0.34308	-0.29683
													11.015	5352	4953	4312	4325	4163	1801			39.5	-0.34633	-0.30748	-0.37973	-0.30285	-0.34472	-0.29809
													11.0281	5587	5318	4571	4522	4728	2058			39.6667	-0.34752	-0.30817	-0.38096	-0.30358	-0.3466	-0.29948
													11.0412	5593	5181	4694	4565	4611	2152			39.8333	-0.3487	-0.30886	-0.3821	-0.30429	-0.34844	-0.30086
													11.0543	5390	4928	4240	4343	4391	1866			40	-0.34989	-0.30957	-0.38326	-0.305	-0.35031	-0.30228
													11.0675	5569	5095	4659	4744	4397	2157			40.1667	-0.35109	-0.31028	-0.38448	-0.3057	-0.35236	-0.30367
													11.0806	5923	5387	4762	4727	4551	2102			40.3333	-0.35232	-0.31104	-0.38572	-0.30642	-0.35467	-0.3054
													11.0937	5544	4974	4244	4607	4498	1761			40.5	-0.35355	-0.31179	-0.387	-0.30715	-0.35715	-0.30707
													11.1069	5667	5265	4516	4565	4566	2181			40.6667	-0.35479	-0.31254	-0.38827	-0.30789	-0.35992	-0.30878
													11.12	5511	4911	4535	4629	4470	2069			40.8333	-0.35603	-0.31328	-0.38952	-0.30863	-0.36293	-0.31053
													11.1331	5400	4692	4646	4671	4425	2030			41	-0.35729	-0.31404	-0.39084	-0.30941	-0.36619	-0.31247
													11.1463	5690	5174	4400	4694	4785	2221			41.1667	-0.35852	-0.31478	-0.39214	-0.3102	-0.36935	-0.31438
													11.1594	5492	5141	4708	4726	4457	1989			41.3333	-0.35974	-0.31553	-0.39348	-0.311	-0.37273	-0.31641
													11.1725	5616	5336	4701	4732	4874	2258			41.5	-0.36097	-0.31628	-0.39484	-0.3118	-0.37645	-0.31846
													11.1856	5481	5140	4511	4559	4477	1767			41.6667	-0.36217	-0.31702	-0.39614	-0.31267	-0.38133	-0.3207
													11.1988	5496	4684	4560	4541	4546	1906			41.8333	-0.3634	-0.31777	-0.39747	-0.31354	-0.38662	-0.32291
													11.2119	5274	4982	4619	4813	4785	2096			42	-0.36465	-0.31852	-0.39881	-0.31442	-0.39215	-0.32512
													11.225	5518	5142	4671	4429	4563	2115			42.1667	-0.3659	-0.31928	-0.40015	-0.3153	-0.39794	-0.32743
													11.2382	5365	5314	4733	4554	4673	2007			42.3333	-0.36719	-0.32006	-0.40149	-0.31624	-0.40421	-0.33001
													11.2513	5511	5077	4419	4826	4675	2119			42.5	-0.36845	-0.32083	-0.40282	-0.31714	-0.41105	-0.33249
													11.2644	5263	5167	4444	4517	4474	2069			42.6667	-0.36971	-0.3216	-0.40412	-0.31805	-0.4185	-0.33509
													11.2776	5378	5391	4535	4696	4763	2121			42.8333	-0.37098	-0.32238	-0.40539	-0.31898	-0.42611	-0.33776
													11.2907	5682	5245	4766	4666	4702	2420			43	-0.37227	-0.32318	-0.40669	-0.31992	-0.43425	-0.34073
													11.3038	5606	5280	4691	4785	4856	2163			43.1667	-0.37355	-0.32398	-0.40804	-0.32088	-0.44255	-0.34359
													11.317	5614	5465	4763	4925	4986	2270			43.3333	-0.37484	-0.32479	-0.40938	-0.32186	-0.45128	-0.34648
													11.3301	5477	5231	4781	4831	4707	2038			43.5	-0.37614	-0.32561	-0.41068	-0.32287	-0.45982	-0.3494
													11.3432	5396	5198	4372	4538	4492	2123			43.6667	-0.37747	-0.32644	-0.41197	-0.32399	-0.46853	-0.35247
													11.3563	5499	5085	4885	4551	4828	2220			43.8333	-0.37878	-0.32726	-0.41321	-0.32508	-0.47703	-0.35552
													11.3695	5397	5221	4675	4700	4751	2109			44	-0.38009	-0.32808	-0.41443	-0.32619	-0.48498	-0.35863
													11.3826	5568	5329	4755	4906	4900	2374			44.1667	-0.38139	-0.32891	-0.41567	-0.32731	-0.49255	-0.36178
													11.3957	5422	4928	4663	4753	4661	2058			44.3333	-0.3827	-0.32974	-0.41672	-0.3285	-0.499	-0.36509
													11.4089	5533	5204	4638	4996	4920	2332			44.5	-0.38402	-0.33058	-0.41785	-0.32965	-0.50479	-0.36837
													11.422	5818	5334	4843	4919	4875	2318			44.6667	-0.38533	-0.33144	-0.41904	-0.33081	-0.5097	-0.37169
													11.4351	5332	4830	4626	4629	4778	2009			44.8333	-0.38666	-0.33229	-0.42027	-0.33198	-0.51405	-0.37504
													11.4482	5776	5044	5005	5086	5075	2312			45	-0.38799	-0.33315	-0.42156	-0.33318	-0.51567	-0.37855
													11.4614	5628	4938	4761	4836	4914	2189			45.1667	-0.38931	-0.33402	-0.42285	-0.3344	-0.51679	-0.38201
													11.4745	5618	5407	4783	5195	4845	2437			45.3333	-0.39064	-0.33489	-0.42415	-0.33566	-0.51702	-0.38549
													11.4876	5804	5211	4882	4845	4984	2244			45.5	-0.39196	-0.33576	-0.42545	-0.33694	-0.51652	-0.38897
													11.5008	5657	5254	5066	4973	5033	2345			45.6667	-0.39328	-0.33663	-0.42684	-0.3383	-0.5143	-0.39252
													11.5139	5690	5245	4798	4979	4833	2222			45.8333	-0.39461	-0.33751	-0.42817	-0.33965	-0.51161	-0.39602
													11.527	5850	5253	4730	4985	4851	2234			46	-0.39596	-0.33842	-0.42946	-0.34102	-0.50836	-0.39951
													11.5402	5715	5176	4773	4740	4750	1991			46.1667	-0.3973	-0.33935	-0.43071	-0.34243	-0.50476	-0.40301
													11.5533	5370	5193	4495	4871	4890	2113			46.3333	-0.39864	-0.3403	-0.4319	-0.34394	-0.50006	-0.40648
													11.5664	5437	5247	4645	4886	4703	2388			46.5	-0.39999	-0.34124	-0.43315	-0.34543	-0.49547	-0.40997
													11.5795	5569	5230	4646	4908	4766	2123			46.6667	-0.40133	-0.34219	-0.4344	-0.34705	-0.49095	-0.41343
													11.5927	5219	5080	4671	4834	4697	2054			46.8333	-0.40268	-0.34314	-0.43568	-0.34877	-0.48652	-0.41685
													11.6058	5541	5301	4678	4825	4860	2223			47	-0.40402	-0.34411	-0.43687	-0.35064	-0.48204	-0.42031
													11.6189	5596	5020	4928	4870	5153	2190			47.1667	-0.40536	-0.34505	-0.43813	-0.35247	-0.47761	-0.4237
													11.6321	5569	5266	4764	4929	5206	2201			47.3333	-0.4067	-0.34601	-0.43942	-0.35433	-0.47335	-0.42687
													11.6452	5514	5275	5005	4786	4799	2295			47.5	-0.40804	-0.34697	-0.44075	-0.35625	-0.46917	-0.42987
													11.6583	5220	5021	4723	4563	4909	2157			47.6667	-0.40938	-0.34792	-0.44204	-0.35835	-0.4653	-0.43269
													11.6715	5445	5124	4795	4921	5050	2101			47.8333	-0.41072	-0.34888	-0.44331	-0.36041	-0.46162	-0.43555
													11.6846	5671	5091	4980	4807	4898	2288			48	-0.41205	-0.34986	-0.44457	-0.36256	-0.4582	-0.43834
													11.6977	5610	5267	4969	4877	5019	2143			48.1667	-0.41338	-0.35085	-0.44577	-0.3647	-0.45498	-0.44099
													11.7109	5904	5170	5015	5075	5411	2555			48.3333	-0.41473	-0.35188	-0.44714	-0.36735	-0.45247	-0.4433
													11.724	5932	5245	5151	4949	5406	2409			48.5	-0.41608	-0.35289	-0.44856	-0.36991	-0.44985	-0.44549
													11.7371	5719	5225	5051	5001	5061	2164			48.6667	-0.41743	-0.35391	-0.44998	-0.37244	-0.44717	-0.44726
													11.7502	5615	5218	4854	4915	4941	2214			48.8333	-0.41879	-0.35493	-0.45135	-0.37499	-0.4445	-0.44893
													11.7634	5686	5355	5073	4813	5028	2073			49	-0.42018	-0.35596	-0.4528	-0.37767	-0.44203	-0.4504
													11.7765	5958	5491	4946	5127	5235	2367			49.1667	-0.42155	-0.35699	-0.45422	-0.3803	-0.4395	-0.45194
													11.7896	5760	5341	5064	4972	5263	2181			49.3333	-0.42291	-0.35802	-0.4555	-0.38292	-0.43696	-0.45326
													11.8028	5466	5267	4912	5069	5251	2051			49.5	-0.42427	-0.35905	-0.45651	-0.38553	-0.4344	-0.45427
													11.8159	5573	5295	4840	4839	5244	2265			49.6667	-0.42562	-0.36008	-0.45761	-0.38811	-0.43183	-0.45449
													11.829	5730	5100	4780	4955	5206	2311			49.8333	-0.42695	-0.36114	-0.45881	-0.39065	-0.42926	-0.45471
													11.8422	5730	5393	4993	4882	5412	2273			50	-0.42829	-0.36221	-0.45998	-0.39313	-0.42672	-0.45472
													11.8553	5795	5060	5036	5182	5289	2399			50.1667	-0.42963	-0.36328	-0.46114	-0.39556	-0.42421	-0.45458
													11.8684	5656	5158	4919	5081	5334	2079			50.3333	-0.43096	-0.36438	-0.46243	-0.39788	-0.42172	-0.45413
													11.8816	5628	5201	4955	4753	5324	2542			50.5	-0.4323	-0.36547	-0.46367	-0.40013	-0.41926	-0.45342
													11.8947	5774	5411	4916	4755	5388	2202			50.6667	-0.43363	-0.36655	-0.46488	-0.4023	-0.41684	-0.4523
													11.9078	5634	5497	5122	5002	5312	2156			50.8333	-0.43495	-0.36764	-0.46612	-0.4044	-0.41455	-0.45087
													11.9209	5465	5309	5157	5121	5602	2362			51	-0.43632	-0.36872	-0.4673	-0.40618	-0.41256	-0.44916
													11.9341	5625	5201	5074	5139	5551	2316			51.1667	-0.43768	-0.3698	-0.46847	-0.40795	-0.41055	-0.44737
													11.9472	5806	5471	5235	5190	5915	2485			51.3333	-0.43903	-0.37088	-0.46961	-0.40962	-0.40883	-0.44537
													11.9603	5652	5120	4996	4977	5289	2185			51.5	-0.44039	-0.37196	-0.47071	-0.41129	-0.40734	-0.44315
													11.9735	5858	5392	5061	5031	5697	2424			51.6667	-0.44173	-0.37304	-0.47172	-0.41277	-0.40648	-0.44074
													11.9866	5630	5090	4965	4970	5651	2368			51.8333	-0.44306	-0.37413	-0.47275	-0.41431	-0.40576	-0.4383
													11.9997	5675	4984	5046	4891	5719	2247			52	-0.44436	-0.37522	-0.47378	-0.41585	-0.40533	-0.43574
													12.0129	5810	5143	5183	4894	5684	2350			52.1667	-0.44566	-0.3763	-0.47481	-0.41738	-0.40501	-0.4331
													12.026	5522	5334	5424	5047	5868	2472			52.3333	-0.44692	-0.37738	-0.4758	-0.41885	-0.40478	-0.43036
													12.0391	5902	5368	4964	4958	5814	2550			52.5	-0.4482	-0.37846	-0.47684	-0.4204	-0.4045	-0.4277
													12.0522	5960	5198	5258	5112	5890	2397			52.6667	-0.44948	-0.37956	-0.47792	-0.42201	-0.40421	-0.42503
													12.0654	5625	5443	5190	4965	5742	2447			52.8333	-0.45077	-0.38065	-0.47901	-0.42366	-0.4039	-0.42237
													12.0785	5545	5400	5344	5182	5711	2310			53	-0.45204	-0.38173	-0.48016	-0.42534	-0.40363	-0.41977
													12.0916	5703	5312	5430	5122	5678	2452			53.1667	-0.45333	-0.38282	-0.4813	-0.42708	-0.40331	-0.4172
													12.1048	5669	5603	5277	5209	5753	2509			53.3333	-0.45462	-0.38394	-0.48242	-0.42906	-0.40293	-0.41465
													12.1179	5681	5237	5277	5181	5641	2423			53.5	-0.45589	-0.38507	-0.48353	-0.43127	-0.40251	-0.41208
													12.131	5980	5467	5220	5248	5533	2378			53.6667	-0.45718	-0.38622	-0.48463	-0.4337	-0.4019	-0.40984
													12.1441	6116	5270	5258	5262	5834	2479			53.8333	-0.45846	-0.38735	-0.4857	-0.43614	-0.40133	-0.4076
													12.1573	5691	5390	5018	5186	5618	2326			54	-0.45974	-0.38847	-0.48674	-0.43869	-0.40063	-0.40544
													12.1704	5988	5335	5195	5187	5601	2420			54.1667	-0.46101	-0.3896	-0.48775	-0.44134	-0.39993	-0.40327
													12.1836	5860	5616	5368	5148	5940	2583			54.3333	-0.46225	-0.39074	-0.48871	-0.4441	-0.39913	-0.40128
													12.1967	5685	4978	5106	5090	5645	2216			54.5	-0.46347	-0.39188	-0.48969	-0.44678	-0.39843	-0.39926
													12.2098	5770	5317	4962	5083	5492	2208			54.6667	-0.46469	-0.39302	-0.49067	-0.44944	-0.39774	-0.39726
													12.2229	5716	5499	5311	5162	5721	2547			54.8333	-0.4659	-0.39417	-0.49164	-0.45209	-0.39707	-0.39534
													12.2361	6026	5520	5549	5256	6045	2745			55	-0.46706	-0.39533	-0.49265	-0.45469	-0.3965	-0.39368
													12.2492	5662	5134	5033	5256	5872	2289			55.1667	-0.46825	-0.39649	-0.49368	-0.45732	-0.39593	-0.39204
													12.2623	5568	5269	5237	5309	5786	2386			55.3333	-0.46944	-0.39765	-0.49472	-0.45981	-0.39538	-0.39041
													12.2755	5636	5172	5092	5095	5661	2365			55.5	-0.47063	-0.39881	-0.49577	-0.46206	-0.39486	-0.38883
													12.2886	5682	5253	5310	5154	5677	2472			55.6667	-0.47182	-0.4	-0.49691	-0.46407	-0.39442	-0.38744
													12.3017	5882	5513	5462	5401	6037	2623			55.8333	-0.47299	-0.40117	-0.49801	-0.46607	-0.394	-0.38604
													12.3148	5897	5497	5395	5220	5781	2589			56	-0.47415	-0.40233	-0.4991	-0.46797	-0.39363	-0.38468
													12.328	5816	5429	5460	5184	5673	2440			56.1667	-0.47531	-0.40349	-0.50019	-0.46977	-0.39331	-0.38338
													12.3411	5933	5709	5434	5251	5626	2387			56.3333	-0.47644	-0.40466	-0.50127	-0.47137	-0.39313	-0.38227
													12.3542	5869	5404	5488	5518	5777	2370			56.5	-0.47759	-0.40583	-0.50229	-0.47283	-0.39287	-0.38111
													12.3674	5864	5346	5361	5167	5681	2753			56.6667	-0.47873	-0.407	-0.50327	-0.47413	-0.39259	-0.37995
													12.3805	5490	5597	5178	5403	5609	2358			56.8333	-0.47986	-0.40817	-0.50424	-0.47541	-0.39233	-0.37881
													12.3936	5810	5386	5368	5308	5815	2337			57	-0.48096	-0.40933	-0.50512	-0.47643	-0.39208	-0.3778
													12.4068	5723	5555	5208	5040	5724	2331			57.1667	-0.48206	-0.41049	-0.50602	-0.47744	-0.39181	-0.37677
													12.4199	5852	5713	5556	5572	5866	2243			57.3333	-0.48314	-0.41166	-0.50688	-0.47824	-0.39153	-0.37578
													12.433	5984	5451	5565	5312	5799	2733			57.5	-0.48423	-0.41284	-0.50769	-0.47895	-0.39126	-0.37483
													12.4461	5735	5410	5573	5069	5869	2946			57.6667	-0.48527	-0.414	-0.50847	-0.47955	-0.39102	-0.37397
													12.4593	5811	5626	5645	5342	5850	2780			57.8333	-0.48633	-0.41518	-0.50926	-0.4802	-0.39082	-0.37309
													12.4724	5580	5329	5433	5117	5503	2342			58	-0.48739	-0.41636	-0.51005	-0.48071	-0.39066	-0.37223
													12.4855	5623	5652	5552	5288	5766	2557			58.1667	-0.48845	-0.41755	-0.51081	-0.48111	-0.39051	-0.37138
													12.4987	5871	5650	5640	5078	6041	2529			58.3333	-0.48949	-0.41875	-0.51154	-0.48144	-0.39046	-0.37066
													12.5118	5933	5424	5289	5412	5825	2548			58.5	-0.49052	-0.41993	-0.51228	-0.48169	-0.39033	-0.36991
													12.5249	5667	5758	5373	5307	5740	2447			58.6667	-0.49153	-0.4211	-0.513	-0.48188	-0.39018	-0.36917
													12.5381	5547	5379	5437	5152	5883	2352			58.8333	-0.49254	-0.42226	-0.5137	-0.48203	-0.39004	-0.36846
													12.5512	5703	5748	5442	5274	5886	2290			59	-0.49349	-0.4234	-0.51432	-0.48181	-0.38981	-0.36781
													12.5643	5937	6076	5478	5380	5998	2585			59.1667	-0.49446	-0.42455	-0.51496	-0.48169	-0.38955	-0.36714
													12.5775	5907	6101	5534	5291	6140	2535			59.3333	-0.49545	-0.4257	-0.51561	-0.48154	-0.38929	-0.36649
													12.5906	5718	5949	5491	5046	5991	2262			59.5	-0.49643	-0.42686	-0.51623	-0.48141	-0.38905	-0.36585
													12.6037	5917	6323	5609	5062	6358	2681			59.6667	-0.49738	-0.42799	-0.51673	-0.4809	-0.38876	-0.36525
													12.6168	5648	6210	5645	5032	6248	2324			59.8333	-0.49831	-0.42912	-0.51728	-0.48052	-0.38855	-0.36464
													12.63	5746	6297	5238	5028	6210	2321			60	-0.49923	-0.43027	-0.51787	-0.48001	-0.38835	-0.36404
													12.6431	5593	6221	5607	5192	6149	2607			60.1667	-0.50014	-0.43142	-0.51847	-0.47941	-0.38813	-0.36347
													12.6562	5763	6338	5737	5761	6437	2493			60.3333	-0.501	-0.43256	-0.51902	-0.47871	-0.38801	-0.36297
													12.6694	5916	5981	5606	5445	6193	2442			60.5	-0.50187	-0.43369	-0.51956	-0.47804	-0.38783	-0.36245
													12.6825	5935	5647	6001	5344	6109	2716			60.6667	-0.50275	-0.43482	-0.52009	-0.47735	-0.38763	-0.36194
													12.6956	5814	5630	5696	5179	6110	2448			60.8333	-0.50361	-0.43594	-0.52059	-0.47665	-0.38741	-0.36143
													12.7088	5886	5842	5686	5332	6021	2373			61	-0.50441	-0.43703	-0.52105	-0.47585	-0.38718	-0.36098
													12.7219	5676	5669	5448	5353	5868	2469			61.1667	-0.50522	-0.43813	-0.52147	-0.47505	-0.38693	-0.36052
													12.735	5773	5579	5363	5306	6218	2557			61.3333	-0.50602	-0.4392	-0.52188	-0.47422	-0.3867	-0.36007
													12.7482	6031	5258	5659	5152	5792	2470			61.5	-0.50683	-0.44027	-0.52226	-0.47336	-0.38647	-0.35962
													12.7613	5722	5536	5418	5354	5809	2469			61.6667	-0.50758	-0.4413	-0.52253	-0.47242	-0.38625	-0.35919
													12.7744	5736	5596	5739	5003	6013	2454			61.8333	-0.50834	-0.44235	-0.52284	-0.47148	-0.38602	-0.35878
													12.7875	5904	5532	5855	5647	6219	2610			62	-0.50909	-0.44341	-0.52312	-0.47052	-0.38579	-0.35837
													12.8007	5697	5416	5455	5215	5981	2278			62.1667	-0.50985	-0.44446	-0.52337	-0.46956	-0.38556	-0.35797
													12.8138	5597	5491	5580	5168	5934	2529			62.3333	-0.51057	-0.4455	-0.52354	-0.46855	-0.38533	-0.35756
													12.8269	6176	5773	5676	5482	5988	2665			62.5	-0.51127	-0.44654	-0.5237	-0.46754	-0.3851	-0.35714
													12.8401	5890	5430	5694	5413	6158	2540			62.6667	-0.51195	-0.44757	-0.52386	-0.46653	-0.38487	-0.35673
													12.8532	5923	5179	5645	5501	5908	2428			62.8333	-0.51263	-0.4486	-0.524	-0.46549	-0.38463	-0.35634
													12.8663	5668	5701	6066	5284	6178	2551			63	-0.51324	-0.4496	-0.524	-0.46443	-0.3844	-0.35595
													12.8795	5926	5192	5682	5144	5987	2440			63.1667	-0.51388	-0.45061	-0.52404	-0.46335	-0.38414	-0.35559
													12.8926	5941	5687	5863	5155	6244	2464			63.3333	-0.5145	-0.45162	-0.52413	-0.46227	-0.38388	-0.35524
													12.9057	5858	5500	5726	5307	6060	2560			63.5	-0.51511	-0.45263	-0.52423	-0.46119	-0.38361	-0.35491
													12.9188	6006	5549	5869	5314	6107	2383			63.6667	-0.51568	-0.45361	-0.52428	-0.4601	-0.38333	-0.35467
													12.932	5862	5567	6103	5473	6018	2791			63.8333	-0.51625	-0.45459	-0.52436	-0.459	-0.38301	-0.35441
													12.9451	5866	5506	5868	5303	6333	2510			64	-0.51682	-0.45558	-0.52441	-0.45791	-0.3827	-0.35413
													12.9582	5978	5434	5635	5444	6430	2554			64.1667	-0.51738	-0.45657	-0.52447	-0.45682	-0.38237	-0.35384
													12.9714	5727	5618	5668	5174	5912	2428			64.3333	-0.51789	-0.45752	-0.52446	-0.45575	-0.38202	-0.35357
													12.9845	5693	5546	5718	5041	6158	2562			64.5	-0.5184	-0.45847	-0.52442	-0.45467	-0.38168	-0.35329
													12.9976	5927	5396	5814	5362	6060	2555			64.6667	-0.5189	-0.45941	-0.52434	-0.4536	-0.38135	-0.35301
													13.0107	5641	5380	5702	5208	6066	2540			64.8333	-0.5194	-0.46033	-0.52427	-0.45253	-0.38103	-0.35273
													13.0239	6027	5408	5767	5637	6231	2652			65	-0.51985	-0.46122	-0.52408	-0.45146	-0.38071	-0.35244
													13.037	5877	5692	5918	5276	6171	2751			65.1667	-0.52031	-0.4621	-0.52391	-0.45038	-0.38035	-0.35216
													13.0501	5815	5578	5778	5289	6125	2583			65.3333	-0.52076	-0.46298	-0.52371	-0.44931	-0.37998	-0.35189
													13.0633	6156	5463	6050	5394	6386	2600			65.5	-0.52119	-0.46385	-0.5235	-0.44826	-0.37964	-0.35164
													13.0764	5762	5446	5609	5333	6143	2540			65.6667	-0.52156	-0.46469	-0.52322	-0.44717	-0.3793	-0.35138
													13.0895	6057	5638	5732	5581	6444	2794			65.8333	-0.52195	-0.46554	-0.52293	-0.44609	-0.37898	-0.35113
													13.1027	5837	5749	5809	5475	6421	2516			66	-0.52232	-0.4664	-0.52259	-0.44504	-0.37869	-0.35088
													13.1158	6188	5891	5856	5401	6597	2576			66.1667	-0.52267	-0.46724	-0.52224	-0.444	-0.37841	-0.35064
													13.1289	5927	5452	5947	5419	6442	2310			66.3333	-0.52298	-0.46806	-0.52179	-0.44301	-0.37822	-0.3504
													13.1421	5661	5510	5920	5225	6244	2754			66.5	-0.52331	-0.46887	-0.52134	-0.44206	-0.37799	-0.35017
													13.1552	5806	5671	5953	5312	6234	2679			66.6667	-0.52363	-0.46967	-0.52088	-0.44113	-0.37773	-0.34993
													13.1683	6002	5531	5931	5304	6385	2523			66.8333	-0.52394	-0.47045	-0.52043	-0.4402	-0.37744	-0.3497
													13.1814	6129	5514	5846	5311	6414	2715			67	-0.52419	-0.47116	-0.51992	-0.43937	-0.37716	-0.34949
													13.1946	5946	5474	5879	5437	6175	2555			67.1667	-0.52443	-0.4719	-0.5194	-0.43848	-0.37687	-0.34926
													13.2077	5577	5291	5798	5259	6216	2365			67.3333	-0.52466	-0.47265	-0.51883	-0.43758	-0.37658	-0.34905
													13.2208	5896	5655	5811	5222	6437	2524			67.5	-0.52488	-0.4734	-0.51826	-0.43668	-0.37626	-0.34884
													13.234	5861	5623	5691	5184	6195	2403			67.6667	-0.525	-0.47412	-0.51767	-0.43583	-0.37587	-0.34866
													13.2471	5872	5617	6032	5429	6495	2722			67.8333	-0.52517	-0.47485	-0.51707	-0.43499	-0.37552	-0.34847
													13.2602	5905	5628	5971	5431	6462	2615			68	-0.52533	-0.47556	-0.51644	-0.43416	-0.37516	-0.34828
													13.2734	5786	5485	6001	5614	6406	2681			68.1667	-0.52547	-0.47626	-0.51583	-0.43335	-0.37479	-0.3481
													13.2865	5770	5447	6022	5200	6456	2369			68.3333	-0.52556	-0.47694	-0.51514	-0.43261	-0.37438	-0.34794
													13.2996	5887	5775	5884	5343	6532	2570			68.5	-0.52566	-0.47761	-0.51443	-0.43183	-0.374	-0.34777
													13.3127	6018	5768	5995	5662	6619	2802			68.6667	-0.52575	-0.47826	-0.51369	-0.43105	-0.37363	-0.34759
													13.3259	5823	5652	5919	5514	6697	2567			68.8333	-0.52582	-0.47888	-0.51293	-0.43027	-0.37326	-0.3474
													13.339	5807	5850	6100	5438	6345	2482			69	-0.52582	-0.47947	-0.51201	-0.42954	-0.37288	-0.34719
													13.3521	5902	5696	5951	5397	6727	2738			69.1667	-0.52585	-0.48006	-0.51119	-0.42883	-0.37252	-0.34701
													13.3653	5985	5886	6255	5473	6601	2817			69.3333	-0.52586	-0.48063	-0.51037	-0.42814	-0.37216	-0.34684
													13.3784	6039	5722	6058	5413	6500	3057			69.5	-0.52587	-0.48121	-0.50954	-0.42745	-0.37178	-0.34667
													13.3915	5976	5499	5919	5500	6511	2537			69.6667	-0.52581	-0.48174	-0.50865	-0.42687	-0.37142	-0.34649
													13.4047	5762	5430	5860	5366	6579	2376			69.8333	-0.52577	-0.48228	-0.50782	-0.42625	-0.37107	-0.3463
													13.4178	6136	5785	6071	5844	6903	2735			70	-0.52571	-0.4828	-0.50697	-0.42562	-0.3707	-0.34613
													13.4309	5952	5669	6039	5413	6746	2548			70.1667	-0.52565	-0.48331	-0.50609	-0.42499	-0.37031	-0.34599
													13.4441	5911	5668	6190	5459	6709	2613			70.3333	-0.52552	-0.48376	-0.50511	-0.4244	-0.36995	-0.34583
													13.4572	6015	5656	6182	5499	6554	2779			70.5	-0.52541	-0.48422	-0.5041	-0.42382	-0.36961	-0.34568
													13.4703	5989	5568	6167	5499	6279	2568			70.6667	-0.52528	-0.48466	-0.50302	-0.42326	-0.36929	-0.34555
													13.4834	5759	5377	6170	5367	6538	2462			70.8333	-0.52513	-0.48509	-0.50189	-0.42269	-0.36897	-0.34544
													13.4966	5821	5585	6110	5534	6770	2456			71	-0.52491	-0.48547	-0.50061	-0.42218	-0.36866	-0.34533
													13.5097	5882	5848	6289	5577	6827	2749			71.1667	-0.5247	-0.48586	-0.49943	-0.42166	-0.36833	-0.34519
													13.5228	6144	5743	6191	5633	6963	2908			71.3333	-0.52449	-0.48624	-0.49827	-0.42113	-0.36798	-0.34505
													13.536	5723	5251	5960	5226	6730	2759			71.5	-0.52426	-0.4866	-0.49715	-0.4206	-0.36762	-0.34491
													13.5491	6217	5811	6236	5856	7013	2888			71.6667	-0.52397	-0.48692	-0.496	-0.42008	-0.36726	-0.34473
													13.5622	5924	5581	6237	5648	6986	2711			71.8333	-0.5237	-0.48724	-0.49481	-0.41956	-0.36691	-0.34455
													13.5754	6214	5873	6290	5559	6959	2726			72	-0.52343	-0.48756	-0.49361	-0.41903	-0.36657	-0.34437
													13.5885	5999	5677	6116	5688	7066	2822			72.1667	-0.52314	-0.48787	-0.49241	-0.41851	-0.36623	-0.34419
													13.6016	6184	5937	6429	5815	7084	2769			72.3333	-0.5228	-0.48812	-0.4912	-0.41798	-0.36587	-0.34402
													13.6148	5958	5781	6126	5736	7018	2814			72.5	-0.52246	-0.48839	-0.48998	-0.41747	-0.3655	-0.34385
													13.6279	5886	5481	6073	5450	6759	2473			72.6667	-0.52211	-0.48864	-0.4887	-0.41695	-0.36513	-0.34367
													13.641	6058	5629	6081	5534	7044	2755			72.8333	-0.52175	-0.48888	-0.48738	-0.41641	-0.36477	-0.3435
													13.6541	5923	5621	6300	5647	6721	2687			73	-0.52131	-0.48907	-0.48602	-0.4159	-0.3644	-0.34338
													13.6673	5806	5607	6243	5721	6833	2788			73.1667	-0.52089	-0.48926	-0.48463	-0.41537	-0.36406	-0.34323
													13.6804	5875	5406	6153	5517	6779	2494			73.3333	-0.52046	-0.48944	-0.48322	-0.41485	-0.36371	-0.34307
													13.6935	6036	5709	6462	5563	6798	2634			73.5	-0.52002	-0.48962	-0.48181	-0.41438	-0.36336	-0.34292
													13.7067	6097	5813	6354	5917	7070	2850			73.6667	-0.51955	-0.48972	-0.4803	-0.41394	-0.36308	-0.34275
													13.7198	5676	5313	6072	5496	6729	2633			73.8333	-0.51909	-0.48984	-0.47882	-0.41353	-0.36278	-0.34259
													13.7329	5906	5424	6111	5572	6670	2604			74	-0.51861	-0.48994	-0.47737	-0.41315	-0.36248	-0.34242
													13.7461	6149	5865	6367	5701	7127	2786			74.1667	-0.51813	-0.49003	-0.47595	-0.41278	-0.36219	-0.34226
													13.7592	5940	5835	6274	5663	7106	2740			74.3333	-0.51761	-0.49006	-0.47447	-0.4125	-0.36194	-0.34205
													13.7723	5817	5612	6216	5506	7122	2667			74.5	-0.51709	-0.49009	-0.473	-0.41215	-0.36173	-0.34187
													13.7854	5958	5717	6369	5666	7272	2629			74.6667	-0.51656	-0.49013	-0.47151	-0.41177	-0.36154	-0.3417
													13.7986	6142	5648	6347	5414	6842	2682			74.8333	-0.516	-0.49016	-0.47004	-0.41138	-0.36137	-0.34153
													13.8117	6193	5850	6276	5844	7024	2723			75	-0.51538	-0.49015	-0.46845	-0.41092	-0.36124	-0.34135
													13.8248	5943	5728	6468	5766	7054	2692			75.1667	-0.51479	-0.49013	-0.46688	-0.41047	-0.36108	-0.34118
													13.838	6045	5556	6569	5741	6895	2564			75.3333	-0.51418	-0.49008	-0.46528	-0.41002	-0.36092	-0.34103
													13.8511	6021	5810	6577	5778	7306	2823			75.5	-0.51356	-0.49003	-0.4637	-0.40956	-0.36078	-0.34087
													13.8642	6040	5577	6461	5690	7031	2489			75.6667	-0.51288	-0.48994	-0.462	-0.40905	-0.36062	-0.34067
													13.8773	5770	5805	6581	5637	7321	2680			75.8333	-0.5122	-0.48984	-0.46031	-0.40857	-0.3605	-0.34047
													13.8905	5745	5571	6183	5660	6907	2436			76	-0.51152	-0.48973	-0.45862	-0.4081	-0.36037	-0.34028
													13.9036	6141	5697	6369	5610	7002	2849			76.1667	-0.51082	-0.48961	-0.45697	-0.40765	-0.36025	-0.34007
													13.9167	5919	5617	6202	5604	7108	2448			76.3333	-0.51007	-0.48943	-0.45528	-0.40719	-0.36012	-0.33984
													13.9299	6012	5741	6364	5680	7227	2724			76.5	-0.50934	-0.48925	-0.45359	-0.40673	-0.35999	-0.33963
													13.943	5982	5704	6505	5900	7080	2784			76.6667	-0.50861	-0.48906	-0.4519	-0.40628	-0.35986	-0.33942
													13.9561	5707	5558	6376	5715	7081	2734			76.8333	-0.50786	-0.48886	-0.4502	-0.40583	-0.35972	-0.33922
													13.9693	6107	5946	6541	6015	7643	2872			77	-0.50707	-0.4886	-0.44849	-0.40538	-0.35955	-0.33905
													13.9824	6064	5682	6653	5950	7219	2969			77.1667	-0.50627	-0.48836	-0.4467	-0.40492	-0.35944	-0.33888
													13.9955	6116	5655	6829	6008	7549	3104			77.3333	-0.50547	-0.48811	-0.44492	-0.40448	-0.35936	-0.3387
													14.0087	5879	5488	6284	5838	7414	2605			77.5	-0.50466	-0.48784	-0.44317	-0.40404	-0.35928	-0.3385
													14.0218	6058	5757	6581	5836	7391	2725			77.6667	-0.5038	-0.48752	-0.44132	-0.40362	-0.3592	-0.33832
													14.0349	6066	5694	6310	5743	7409	2626			77.8333	-0.50295	-0.4872	-0.4395	-0.40319	-0.35911	-0.33814
													14.048	5963	5836	6647	6086	7659	2816			78	-0.50211	-0.48688	-0.43768	-0.40276	-0.35902	-0.33794
													14.0612	5896	5739	6441	5905	7640	2534			78.1667	-0.50126	-0.48656	-0.43588	-0.40235	-0.35894	-0.33773
													14.0743	5808	5460	6372	5634	7396	2369			78.3333	-0.50038	-0.48615	-0.43411	-0.40197	-0.35885	-0.33752
													14.0874	5860	5724	6469	6013	7614	2775			78.5	-0.49948	-0.48576	-0.4323	-0.40156	-0.35875	-0.33731
													14.1006	6014	5491	6343	6012	7635	2657			78.6667	-0.49857	-0.48535	-0.43044	-0.40114	-0.35862	-0.33709
													14.1137	5969	5648	6528	6018	7786	2828			78.8333	-0.49766	-0.48493	-0.42858	-0.40073	-0.3585	-0.33688
													14.1268	6003	5735	6808	5950	7554	2920			79	-0.49668	-0.48443	-0.4268	-0.40029	-0.35842	-0.33667
													14.14	6136	5651	6310	6005	7700	2703			79.1667	-0.49573	-0.48395	-0.42502	-0.39988	-0.35833	-0.33646
													14.1531	6078	5635	6444	5942	7645	2913			79.3333	-0.49477	-0.48346	-0.42325	-0.39946	-0.35823	-0.33622
													14.1662	5901	5523	6352	5901	7338	2753			79.5	-0.4938	-0.48298	-0.42151	-0.39904	-0.3581	-0.33598
													14.1793	6022	5776	6230	5767	7634	2872			79.6667	-0.4928	-0.48244	-0.41975	-0.39865	-0.35802	-0.33575
													14.1925	5941	5921	6521	6058	7594	2702			79.8333	-0.49179	-0.4819	-0.41795	-0.39826	-0.35795	-0.33553
													14.2056	5916	5621	6303	5934	7329	2601			80	-0.49077	-0.48136	-0.41612	-0.39787	-0.35788	-0.33531
													14.2187	5903	5838	6599	5956	7285	2737			80.1667	-0.48975	-0.48081	-0.41429	-0.39748	-0.35781	-0.33509
													14.2319	5823	5654	6501	5864	7495	2768			80.3333	-0.48869	-0.48019	-0.4124	-0.39713	-0.35775	-0.33487
													14.245	5937	6018	6775	6368	7535	2991			80.5	-0.48765	-0.47957	-0.41055	-0.39676	-0.35768	-0.33463
													14.2581	6192	5744	6395	6122	7710	2695			80.6667	-0.4866	-0.47894	-0.40875	-0.39636	-0.35763	-0.33438
													14.2713	6079	5902	6551	6020	7735	2938			80.8333	-0.48554	-0.47831	-0.40697	-0.39597	-0.35759	-0.33413
													14.2844	6083	5806	6580	6472	7478	2737			81	-0.48447	-0.47759	-0.40513	-0.39555	-0.35747	-0.33385
													14.2975	5789	5716	6583	5914	7436	2636			81.1667	-0.48339	-0.47688	-0.40329	-0.39514	-0.35737	-0.3336
													14.3107	6000	5943	6637	5925	7409	2880			81.3333	-0.48229	-0.47618	-0.40155	-0.39474	-0.35728	-0.33334
													14.3238	6151	5681	6732	6174	7552	2869			81.5	-0.48118	-0.47546	-0.39984	-0.39435	-0.35722	-0.33308
													14.3369	5938	5782	6536	5905	7324	2743			81.6667	-0.48003	-0.4747	-0.39811	-0.39392	-0.35708	-0.33284
													14.35	5930	5756	6599	5949	7513	2583			81.8333	-0.47889	-0.47395	-0.3964	-0.39351	-0.35697	-0.33257
													14.3632	5957	5686	6551	6042	7591	2875			82	-0.47775	-0.4732	-0.39473	-0.3931	-0.35684	-0.33228
													14.3763	6172	5890	6646	6214	7548	2731			82.1667	-0.47661	-0.47245	-0.39303	-0.3927	-0.35671	-0.332
													14.3894	6106	5840	6460	6180	7584	2801			82.3333	-0.47544	-0.47166	-0.39128	-0.39227	-0.35659	-0.33173
													14.4026	6125	5658	6390	6005	7328	2707			82.5	-0.47427	-0.47086	-0.38947	-0.39185	-0.35648	-0.33146
													14.4157	5501	5843	6416	5582	7234	2524			82.6667	-0.47308	-0.47005	-0.38766	-0.39142	-0.3564	-0.33119
													14.4288	5958	5887	6664	6073	7747	2855			82.8333	-0.47189	-0.46921	-0.38588	-0.39101	-0.35634	-0.33092
													14.442	6178	5751	6653	5911	7842	2602			83	-0.47067	-0.46834	-0.38391	-0.3906	-0.35624	-0.33065
													14.4551	6019	5785	6734	6064	7845	2746			83.1667	-0.46946	-0.46748	-0.38197	-0.39019	-0.35613	-0.33039
													14.4682	5986	5751	6701	5997	7726	2980			83.3333	-0.46824	-0.4666	-0.38007	-0.38978	-0.35602	-0.33013
													14.4814	6095	5810	6788	6087	7583	2885			83.5	-0.46703	-0.46571	-0.3782	-0.38937	-0.35591	-0.32987
													14.4945	6122	5620	6745	6017	7720	2675			83.6667	-0.46578	-0.46479	-0.37629	-0.38897	-0.35574	-0.32961
													14.5076	6104	5697	6463	6035	7546	2777			83.8333	-0.46454	-0.46386	-0.37439	-0.38856	-0.35559	-0.32934
													14.5207	6035	5698	6737	6246	7854	2603			84	-0.46329	-0.46293	-0.37253	-0.38815	-0.35544	-0.32907
													14.5339	6027	5699	6791	6069	7644	2730			84.1667	-0.46203	-0.46199	-0.37071	-0.38776	-0.35528	-0.32881
													14.547	6090	5738	6576	6143	7769	2653			84.3333	-0.46077	-0.461	-0.36893	-0.38733	-0.35511	-0.32855
													14.5601	6146	5791	6902	5861	7972	2596			84.5	-0.45951	-0.46002	-0.3671	-0.38693	-0.35496	-0.3283
													14.5733	5987	5768	6604	6035	7806	2804			84.6667	-0.45826	-0.45904	-0.36526	-0.38653	-0.35479	-0.32804
													14.5864	6478	5860	6999	6358	7863	2793			84.8333	-0.45699	-0.45805	-0.36344	-0.38611	-0.35461	-0.32779
													14.5995	6403	5827	6970	6316	7904	2968			85	-0.45574	-0.45701	-0.36161	-0.38574	-0.3544	-0.32756
													14.6127	6058	5782	6816	6055	7665	2928			85.1667	-0.45446	-0.45597	-0.35978	-0.38538	-0.35421	-0.32732
													14.6258	5986	5581	6809	5860	7718	2746			85.3333	-0.45317	-0.45493	-0.35798	-0.38503	-0.35404	-0.32705
													14.6389	6372	5660	6981	6235	7880	2818			85.5	-0.45188	-0.45389	-0.3562	-0.38469	-0.35387	-0.32679
													14.652	6128	5797	6750	5747	7800	2902			85.6667	-0.45056	-0.45278	-0.35446	-0.38439	-0.35369	-0.32655
													14.6652	6204	5891	7181	6324	8093	2985			85.8333	-0.44926	-0.4517	-0.3527	-0.38406	-0.35352	-0.3263
													14.6783	6053	5486	6726	6098	7930	2770			86	-0.44794	-0.45063	-0.35096	-0.38373	-0.35334	-0.32603
													14.6914	6284	5761	6742	6183	7704	2700			86.1667	-0.44661	-0.44955	-0.34923	-0.38339	-0.35315	-0.32577
													14.7046	5983	5809	6701	6148	7979	2876			86.3333	-0.44529	-0.44845	-0.34755	-0.38302	-0.35292	-0.32551
													14.7177	6009	5755	6903	6450	8030	2776			86.5	-0.44395	-0.44735	-0.34585	-0.38267	-0.35267	-0.32526
													14.7308	5959	5669	6696	6187	8123	2760			86.6667	-0.44262	-0.44624	-0.34413	-0.38233	-0.35241	-0.32502
													14.7439	6198	5807	6868	6436	8107	2984			86.8333	-0.44128	-0.44512	-0.3424	-0.382	-0.35216	-0.32476
													14.7571	6217	5684	6922	6233	7991	2787			87	-0.43994	-0.44396	-0.34067	-0.38164	-0.35179	-0.32453
													14.7702	6127	5793	6992	6349	8132	2713			87.1667	-0.43859	-0.44281	-0.33897	-0.38128	-0.35144	-0.3243
													14.7833	6158	5789	6804	6143	7875	2865			87.3333	-0.43724	-0.44167	-0.33729	-0.38093	-0.35109	-0.32406
													14.7965	6106	5805	7066	6031	7945	2654			87.5	-0.43587	-0.44051	-0.33563	-0.38059	-0.35076	-0.3238
													14.8096	6108	5706	6914	6322	8326	2944			87.6667	-0.43451	-0.43933	-0.33398	-0.38026	-0.35037	-0.32358
													14.8227	6290	5929	6891	6414	8232	2970			87.8333	-0.43314	-0.43815	-0.3323	-0.37992	-0.34999	-0.32337
													14.8359	6443	5862	6976	6341	8247	3024			88	-0.43178	-0.43697	-0.33062	-0.37959	-0.34959	-0.32319
													14.849	5896	5842	6971	5932	7901	2796			88.1667	-0.43042	-0.43579	-0.32894	-0.37925	-0.34917	-0.32301
													14.8621	6052	5913	7275	6228	7918	2905			88.3333	-0.42903	-0.43457	-0.32729	-0.37893	-0.34868	-0.32284
													14.8752	5920	5857	7211	6075	7968	2985			88.5	-0.42765	-0.43335	-0.32567	-0.3786	-0.34816	-0.32267
													14.8884	6188	6093	7126	6294	7980	2959			88.6667	-0.42626	-0.43212	-0.32405	-0.37829	-0.34761	-0.32249
													14.9015	6200	5843	7019	5898	8141	2910			88.8333	-0.42489	-0.43089	-0.32244	-0.37798	-0.34704	-0.32233
													14.9146	6357	5795	6913	6248	8147	2770			89	-0.4235	-0.42964	-0.32086	-0.37766	-0.34635	-0.32215
													14.9278	6075	5812	7095	6245	7810	2891			89.1667	-0.42213	-0.4284	-0.31926	-0.37735	-0.34568	-0.32197
													14.9409	6197	6053	6702	6490	8089	2980			89.3333	-0.42075	-0.42716	-0.31768	-0.37705	-0.34499	-0.3218
													14.954	6243	6242	7075	6382	8397	3076			89.5	-0.41937	-0.42592	-0.3161	-0.37676	-0.34429	-0.32163
													14.9672	6294	6803	7107	6444	8417	3028			89.6667	-0.41799	-0.42469	-0.31452	-0.37647	-0.34345	-0.32145
													14.9803	6262	6886	6835	6216	8948	2901			89.8333	-0.4166	-0.42346	-0.31297	-0.37618	-0.3426	-0.32126
													14.9934	6245	7169	7104	6471	9065	3111			90	-0.4152	-0.42222	-0.31141	-0.37591	-0.34173	-0.32105
													15.0066	6370	7674	7027	6497	9552	3049			90.1667	-0.4138	-0.42099	-0.30986	-0.37563	-0.34083	-0.32085
													15.0197	6379	7748	7182	6253	9796	2870			90.3333	-0.41239	-0.41974	-0.30835	-0.37537	-0.33975	-0.32061
													15.0328	6331	7693	7116	6116	9856	2735			90.5	-0.411	-0.4185	-0.30682	-0.3751	-0.3387	-0.32039
													15.0459	6441	7641	7204	6354	10134	3066			90.6667	-0.4096	-0.41726	-0.30533	-0.37483	-0.3376	-0.32021
													15.0591	6274	7621	7057	6241	10134	2899			90.8333	-0.4082	-0.41601	-0.30386	-0.37458	-0.33646	-0.32005
													15.0722	6536	7708	7134	6340	9792	2881			91	-0.40682	-0.41476	-0.30241	-0.37431	-0.33511	-0.31993
													15.0853	6269	7415	7164	6326	9749	2962			91.1667	-0.40545	-0.41351	-0.30094	-0.37405	-0.33377	-0.31982
													15.0985	6133	6959	7067	6488	9633	3021			91.3333	-0.40408	-0.41226	-0.29947	-0.37379	-0.33238	-0.31972
													15.1116	6326	6664	7205	6240	8878	2896			91.5	-0.40271	-0.411	-0.29798	-0.37356	-0.33094	-0.31963
													15.1247	5949	6559	7459	6402	8950	3069			91.6667	-0.40134	-0.40974	-0.29656	-0.37331	-0.32924	-0.3196
													15.1379	6395	6345	7056	6426	8677	3162			91.8333	-0.39997	-0.40849	-0.29517	-0.37308	-0.32758	-0.31953
													15.151	6419	6254	7103	6433	9055	3090			92	-0.39859	-0.40724	-0.29378	-0.37284	-0.32591	-0.31946
													15.1641	6247	5898	7083	6428	8573	2887			92.1667	-0.39721	-0.40599	-0.29238	-0.37259	-0.3242	-0.31941
													15.1773	6138	5858	7186	6464	8510	3116			92.3333	-0.3958	-0.40472	-0.29103	-0.37236	-0.32223	-0.31932
													15.1904	6232	5881	7438	6459	8459	3037			92.5	-0.39439	-0.40346	-0.28966	-0.37211	-0.32028	-0.31924
													15.2035	6542	5863	7190	6570	8492	3235			92.6667	-0.393	-0.40219	-0.2883	-0.37188	-0.31826	-0.31917
													15.2166	6318	6052	7366	6453	8310	3150			92.8333	-0.39161	-0.40092	-0.28692	-0.37164	-0.31617	-0.3191
													15.2298	6354	5751	7115	6623	8336	3019			93	-0.3902	-0.39967	-0.2855	-0.37141	-0.31384	-0.31894
													15.2429	6347	5852	7385	6422	8480	3260			93.1667	-0.38882	-0.39842	-0.28414	-0.3712	-0.31157	-0.31876
													15.256	6146	5689	7210	6423	8096	2947			93.3333	-0.38745	-0.39715	-0.28283	-0.37099	-0.30926	-0.31859
													15.2692	6392	5628	7223	6385	8261	2891			93.5	-0.38609	-0.39588	-0.28154	-0.37077	-0.30692	-0.31844
													15.2823	6305	5778	7385	6479	8569	2967			93.6667	-0.38476	-0.39463	-0.28028	-0.37057	-0.30441	-0.31823
													15.2954	6338	5650	7329	6743	8351	2880			93.8333	-0.38341	-0.39336	-0.27901	-0.37034	-0.30192	-0.31811
													15.3086	6319	5821	7388	6402	8526	3247			94	-0.38206	-0.39209	-0.27776	-0.3701	-0.29938	-0.31804
													15.3217	6456	5651	7390	6560	8376	3071			94.1667	-0.38071	-0.39082	-0.27653	-0.36988	-0.29681	-0.31798
													15.3348	6549	5985	7235	6833	8672	3276			94.3333	-0.37938	-0.38954	-0.27535	-0.36964	-0.29404	-0.31808
													15.3479	6172	5656	7236	6508	8571	3040			94.5	-0.37803	-0.38826	-0.27417	-0.36943	-0.2913	-0.31811
													15.3611	6415	5744	7410	6523	8497	3053			94.6667	-0.37669	-0.38699	-0.27301	-0.36922	-0.28854	-0.31813
													15.3742	6359	5712	7199	6716	8637	3086			94.8333	-0.37535	-0.38571	-0.27186	-0.36903	-0.28577	-0.31814
													15.3873	6337	5758	7578	6805	8414	3222			95	-0.37402	-0.38445	-0.27069	-0.36885	-0.28283	-0.31815
													15.4005	6522	5570	7329	6538	8486	2995			95.1667	-0.37269	-0.38316	-0.26949	-0.36866	-0.27994	-0.31813
													15.4136	6231	5544	7217	6577	8535	2984			95.3333	-0.37137	-0.38188	-0.26828	-0.36848	-0.27711	-0.31811
													15.4267	6484	5854	7462	6737	8644	3248			95.5	-0.37007	-0.3806	-0.2671	-0.3683	-0.2743	-0.31808
													15.4399	6453	5868	7571	6609	8880	3027			95.6667	-0.36877	-0.37931	-0.26588	-0.3681	-0.27156	-0.31799
													15.453	6441	5749	7149	6765	8701	3270			95.8333	-0.36747	-0.37804	-0.2647	-0.36793	-0.26883	-0.31793
													15.4661	6488	5662	7463	6565	8884	3172			96	-0.36617	-0.37676	-0.26355	-0.36776	-0.26612	-0.31789
													15.4793	6315	5630	7331	6592	8784	3107			96.1667	-0.36488	-0.37549	-0.26241	-0.36759	-0.26345	-0.31783
													15.4924	6493	5811	7423	6701	8707	3180			96.3333	-0.36361	-0.37423	-0.26139	-0.36744	-0.26099	-0.31776
													15.5055	6371	5560	7304	6634	8739	3266			96.5	-0.36235	-0.37298	-0.26035	-0.36726	-0.25849	-0.31768
													15.5186	6391	5564	7262	6773	8619	3041			96.6667	-0.36108	-0.37173	-0.25932	-0.36708	-0.25595	-0.31761
													15.5318	6585	5940	7281	6759	8736	3158			96.8333	-0.35982	-0.37048	-0.25832	-0.36691	-0.25342	-0.31754
													15.5449	6548	5636	7255	6640	8698	3109			97	-0.35858	-0.36924	-0.25742	-0.36678	-0.25147	-0.31744
													15.558	6541	5748	7426	6615	8631	3134			97.1667	-0.35732	-0.368	-0.2565	-0.36666	-0.24947	-0.31736
													15.5712	6623	5711	7695	6746	8569	3259			97.3333	-0.35606	-0.36675	-0.25556	-0.36652	-0.24782	-0.31728
													15.5843	6634	5962	7375	7084	8915	3249			97.5	-0.3548	-0.36551	-0.25458	-0.36637	-0.24623	-0.3172
													15.5974	6440	5555	7252	6779	8896	3004			97.6667	-0.35352	-0.36428	-0.25362	-0.36628	-0.24495	-0.31716
													15.6105	6488	5590	7542	6574	8515	3021			97.8333	-0.35227	-0.36305	-0.25266	-0.36616	-0.24385	-0.31712
													15.6237	6543	5910	7351	6827	8671	3117			98	-0.35103	-0.36183	-0.25169	-0.36603	-0.24306	-0.31708
													15.6368	6244	5498	7428	6596	8807	3024			98.1667	-0.34978	-0.36061	-0.25074	-0.3659	-0.24252	-0.31705
													15.6499	6225	5386	7065	6749	8436	3105			98.3333	-0.34856	-0.35943	-0.24972	-0.36571	-0.2426	-0.31703
													15.6631	6346	5323	7547	6588	8785	3281			98.5	-0.34734	-0.35824	-0.24877	-0.36554	-0.24279	-0.31697
													15.6762	6333	5622	7465	6867	8844	3062			98.6667	-0.34614	-0.35706	-0.24785	-0.36539	-0.24326	-0.31692
													15.6893	6360	5559	7388	6891	8564	3203			98.8333	-0.34494	-0.35588	-0.24694	-0.36522	-0.24396	-0.31688
													15.7025	6567	5344	7375	6595	8527	2999			99	-0.34376	-0.35475	-0.24608	-0.36505	-0.24507	-0.31679
													15.7156	6336	5626	7304	6858	8870	3064			99.1667	-0.34257	-0.3536	-0.2452	-0.36491	-0.24664	-0.31671
													15.7287	6284	5392	7264	6413	8474	2991			99.3333	-0.34138	-0.35244	-0.24428	-0.36477	-0.24867	-0.31663
													15.7418	6447	5491	7196	6943	8634	3111			99.5	-0.3402	-0.35129	-0.24339	-0.36464	-0.25088	-0.31655
													15.755	6505	5775	7599	6950	9042	3200			99.6667	-0.33904	-0.35015	-0.24257	-0.36454	-0.25334	-0.31649
													15.7681	6477	5600	7380	6895	8734	3028			99.8333	-0.33789	-0.349	-0.24177	-0.36443	-0.25586	-0.31643
													15.7812	6399	5829	7569	6840	9053	3208			100	-0.33674	-0.34785	-0.241	-0.36433	-0.25848	-0.31637
													15.7944	6693	5742	7403	6882	9070	3317			100.167	-0.33558	-0.34672	-0.24026	-0.36425	-0.2611	-0.3163
													15.8075	6864	5905	7754	7170	8940	3570			100.333	-0.33445	-0.34559	-0.23957	-0.36417	-0.26436	-0.31625
													15.8206	6441	5688	7459	6897	8896	3294			100.5	-0.3333	-0.34446	-0.23886	-0.36409	-0.26771	-0.31621
													15.8338	6646	5807	7700	7081	8872	3283			100.667	-0.33214	-0.34335	-0.23816	-0.36399	-0.27125	-0.31617
													15.8469	6586	5574	7384	6966	8818	3087			100.833	-0.33099	-0.34224	-0.23747	-0.3639	-0.27488	-0.31614
													15.86	6219	5594	7623	6608	9017	3071			101	-0.32985	-0.34117	-0.23667	-0.36381	-0.27857	-0.3161
													15.8732	6742	5818	7728	6908	9067	3208			101.167	-0.32873	-0.34009	-0.23588	-0.36372	-0.28224	-0.31605
													15.8863	6284	5746	7486	6720	8910	3105			101.333	-0.32762	-0.33902	-0.23512	-0.36362	-0.28591	-0.31601
													15.8994	6422	5802	7536	6932	8875	3075			101.5	-0.32652	-0.33796	-0.23437	-0.36352	-0.28958	-0.31596
													15.9125	6647	6199	7552	7052	9090	3106			101.667	-0.32546	-0.33693	-0.23359	-0.36344	-0.29323	-0.31591
													15.9257	6385	6133	7467	6994	9093	3359			101.833	-0.32438	-0.3359	-0.23284	-0.36337	-0.2968	-0.31586
													15.9388	6578	6252	7437	7120	9084	3274			102	-0.3233	-0.33488	-0.23212	-0.3633	-0.30032	-0.31579
													15.9519	6504	6764	7543	6929	9403	3101			102.167	-0.32222	-0.33388	-0.23144	-0.36324	-0.3038	-0.31571
													15.9651	6524	7033	7705	7204	9572	3291			102.333	-0.32115	-0.33291	-0.23089	-0.36322	-0.30703	-0.31567
													15.9782	6585	6996	7697	7031	9697	3147			102.5	-0.32009	-0.33194	-0.23028	-0.36319	-0.31031	-0.31563
													15.9913	6627	7153	7548	6881	9614	3242			102.667	-0.31904	-0.33097	-0.2297	-0.36317	-0.31356	-0.31561
													16.0045	6738	7087	7694	7083	9496	3231			102.833	-0.31798	-0.33	-0.22918	-0.36315	-0.31669	-0.3156
													16.0176	6717	7100	7616	6945	9490	3323			103	-0.31694	-0.32905	-0.2287	-0.36314	-0.31949	-0.31564
													16.0307	6888	6664	7511	7242	9420	3222			103.167	-0.3159	-0.3281	-0.2282	-0.3631	-0.32233	-0.31568
													16.0438	6705	6641	7768	7069	9676	3292			103.333	-0.31486	-0.32718	-0.22773	-0.36307	-0.32487	-0.31571
													16.057	6688	6281	7768	7092	9378	3328			103.5	-0.31384	-0.32628	-0.22729	-0.36305	-0.32719	-0.31574
													16.0701	6644	6066	7674	7002	9320	3215			103.667	-0.31282	-0.3254	-0.22685	-0.36301	-0.32911	-0.3158
													16.0832	6703	6137	7717	7220	9006	3498			103.833	-0.31181	-0.32453	-0.22641	-0.36298	-0.33119	-0.31584
													16.0964	6732	5667	7527	7118	8989	3158			104	-0.31081	-0.32367	-0.22594	-0.36295	-0.33324	-0.31587
													16.1095	6570	5874	7676	7188	9149	3310			104.167	-0.30982	-0.32282	-0.22546	-0.36292	-0.33512	-0.3159
													16.1226	6709	5998	7840	7194	9254	3441			104.333	-0.30885	-0.32203	-0.22507	-0.3629	-0.33661	-0.31591
													16.1358	6939	5766	7943	7043	9039	3355			104.5	-0.30787	-0.32121	-0.22467	-0.36289	-0.33813	-0.31593
													16.1489	6682	5828	7690	7024	9098	3324			104.667	-0.30691	-0.32039	-0.22423	-0.36288	-0.3395	-0.31595
													16.162	6736	5886	7943	7339	8973	3155			104.833	-0.30595	-0.31957	-0.22378	-0.36285	-0.34071	-0.31598
													16.1751	6576	5669	7609	6996	9270	3343			105	-0.30503	-0.31879	-0.22339	-0.36282	-0.34174	-0.31601
													16.1883	6695	5807	7493	7013	9121	3211			105.167	-0.3041	-0.318	-0.22301	-0.36281	-0.34278	-0.31603
													16.2014	6782	5994	7573	7271	9031	3392			105.333	-0.30318	-0.31723	-0.2226	-0.36281	-0.34376	-0.31606
													16.2145	6539	6080	7628	6938	9298	3188			105.5	-0.30226	-0.31648	-0.22217	-0.36281	-0.34469	-0.31608
													16.2277	6804	6064	8004	7134	9023	3415			105.667	-0.30138	-0.31577	-0.22174	-0.36281	-0.34537	-0.31606
													16.2408	6679	6004	7559	6981	9180	3278			105.833	-0.30049	-0.31507	-0.22138	-0.36281	-0.34613	-0.31604
													16.2539	6637	6651	7935	7190	9443	3450			106	-0.29959	-0.31438	-0.22104	-0.36281	-0.34684	-0.31603
													16.2671	6641	6989	7590	7075	9570	3104			106.167	-0.29871	-0.3137	-0.22069	-0.36282	-0.3475	-0.31601
													16.2802	6717	7414	7550	7119	9517	3089			106.333	-0.29784	-0.31307	-0.22033	-0.36284	-0.34798	-0.31593
													16.2933	6701	7627	7897	7386	9735	3325			106.5	-0.29698	-0.31244	-0.21998	-0.36286	-0.34847	-0.31589
													16.3065	6703	8697	7685	7353	9754	3341			106.667	-0.29612	-0.31181	-0.21964	-0.36288	-0.34891	-0.31586
													16.3196	6588	9209	7527	7124	9683	3094			106.833	-0.29528	-0.3112	-0.21927	-0.3629	-0.34929	-0.31583
													16.3327	6844	9432	7820	7269	9933	3195			107	-0.29447	-0.31063	-0.21886	-0.36294	-0.34953	-0.3158
													16.3458	6821	9564	7666	7522	9886	3290			107.167	-0.29366	-0.31006	-0.21849	-0.36298	-0.34986	-0.31577
													16.359	6882	9223	7684	7277	10074	3224			107.333	-0.29285	-0.30949	-0.21816	-0.36299	-0.3502	-0.31576
													16.3721	6726	8783	7567	7375	9781	3281			107.5	-0.29205	-0.30893	-0.21783	-0.36299	-0.35052	-0.31573
													16.3852	6659	8538	7808	7401	9876	3266			107.667	-0.29126	-0.30843	-0.21746	-0.36302	-0.35081	-0.31569
													16.3984	6845	7623	7943	7286	9847	3348			107.833	-0.29047	-0.30793	-0.21711	-0.36305	-0.35107	-0.31565
													16.4115	6624	7211	7703	7049	9491	3187			108	-0.28966	-0.30743	-0.21682	-0.36307	-0.35128	-0.31561
													16.4246	6867	6820	7637	7457	9435	3212			108.167	-0.28884	-0.30695	-0.21657	-0.36309	-0.35148	-0.31556
													16.4378	6913	6393	8024	7456	9570	3302			108.333	-0.28805	-0.30654	-0.21626	-0.36313	-0.35161	-0.31551
													16.4509	6837	6247	7799	7410	9266	3487			108.5	-0.28726	-0.30612	-0.21595	-0.36315	-0.35178	-0.31549
													16.464	6934	6351	8131	7567	9574	3327			108.667	-0.28647	-0.3057	-0.21566	-0.36317	-0.35195	-0.31548
													16.4772	6680	6075	7682	7378	9310	3285			108.833	-0.2857	-0.3053	-0.21537	-0.36317	-0.35208	-0.31547
													16.4903	6876	6151	7845	7277	9464	3378			109	-0.28497	-0.30497	-0.21507	-0.36316	-0.35217	-0.31548
													16.5034	7023	5879	7993	7269	9400	3433			109.167	-0.28424	-0.30463	-0.21476	-0.36317	-0.35226	-0.31545
													16.5165	6993	5837	7780	7366	9259	3336			109.333	-0.28351	-0.3043	-0.21447	-0.36316	-0.35235	-0.31543
													16.5297	7006	5989	7737	7495	9374	3324			109.5	-0.28279	-0.30398	-0.21418	-0.36315	-0.35245	-0.31541
													16.5428	6849	5844	7848	7413	9340	3283			109.667	-0.2821	-0.30372	-0.21391	-0.36313	-0.35247	-0.31538
													16.5559	6814	5691	7725	7241	9233	3357			109.833	-0.28142	-0.30347	-0.21362	-0.36313	-0.35249	-0.31538
													16.5691	6846	5568	7820	7374	9455	3238			110	-0.28074	-0.30325	-0.21333	-0.36314	-0.35251	-0.31537
													16.5822	7005	5732	7906	7522	9776	3450			110.167	-0.28006	-0.30305	-0.21302	-0.36315	-0.35256	-0.31537
													16.5953	6755	5395	7797	7478	9289	3250			110.333	-0.27941	-0.30291	-0.2128	-0.36319	-0.35261	-0.31535
													16.6085	6705	5622	7722	7294	9131	3148			110.5	-0.27874	-0.30276	-0.21255	-0.36324	-0.35268	-0.31529
													16.6216	6802	5554	7860	7597	9529	3444			110.667	-0.27807	-0.30262	-0.2123	-0.36328	-0.35275	-0.3152
													16.6347	6932	5622	7998	7444	9284	3548			110.833	-0.27741	-0.30248	-0.21206	-0.36332	-0.35282	-0.31511
													16.6478	6826	5307	8128	7570	9480	3399			111	-0.27677	-0.30243	-0.2119	-0.36339	-0.35291	-0.31495
													16.661	6830	5439	7803	7272	9441	3326			111.167	-0.27614	-0.30237	-0.21175	-0.36344	-0.35299	-0.31483
													16.6741	7123	5396	7952	7706	9449	3673			111.333	-0.27552	-0.30234	-0.21161	-0.3635	-0.35307	-0.3147
													16.6872	6934	5498	7962	7617	9414	3392			111.5	-0.2749	-0.30233	-0.21148	-0.36356	-0.35316	-0.31457
													16.7004	6824	5367	7819	7526	9420	3493			111.667	-0.27433	-0.3024	-0.21139	-0.36361	-0.35318	-0.31447
													16.7135	7104	5485	7876	7849	9551	3477			111.833	-0.27374	-0.30245	-0.21124	-0.36366	-0.35322	-0.31434
													16.7266	7004	5426	8320	7677	9439	3492			112	-0.27315	-0.30252	-0.21106	-0.36371	-0.35323	-0.3142
													16.7398	7065	5294	7829	7653	9338	3298			112.167	-0.27256	-0.30261	-0.21089	-0.36376	-0.35322	-0.31405
													16.7529	6923	5049	7858	7605	9209	3280			112.333	-0.27199	-0.30273	-0.21072	-0.36382	-0.35317	-0.31386
													16.766	7168	5254	7863	7658	9581	3485			112.5	-0.27143	-0.30288	-0.21058	-0.36388	-0.35315	-0.31366
													16.7791	7125	5413	8122	7944	9627	3473			112.667	-0.27089	-0.30314	-0.21042	-0.36394	-0.35316	-0.31347
													16.7923	6840	5226	8000	7860	9458	3503			112.833	-0.27034	-0.3034	-0.21021	-0.364	-0.35318	-0.31328
													16.8054	7059	5205	8086	7646	9463	3326			113	-0.26981	-0.30371	-0.21005	-0.36407	-0.35316	-0.31304
													16.8185	7218	5236	7932	7695	9456	3381			113.167	-0.26928	-0.30403	-0.20987	-0.36415	-0.35313	-0.31283
													16.8317	7087	5500	8267	7779	9608	3543			113.333	-0.26874	-0.30436	-0.2097	-0.36423	-0.35311	-0.31262
													16.8448	6845	5080	8050	7702	9312	3337			113.5	-0.2682	-0.30468	-0.20955	-0.36431	-0.35311	-0.31242
													16.8579	6972	5195	7962	7731	9428	3301			113.667	-0.26767	-0.30516	-0.20934	-0.36437	-0.3531	-0.31224
													16.8711	6974	5097	8067	7477	9374	3304			113.833	-0.26716	-0.30561	-0.20917	-0.36443	-0.3531	-0.31204
													16.8842	6928	5023	7755	7609	9344	3354			114	-0.26665	-0.30607	-0.20905	-0.36446	-0.3531	-0.31185
													16.8973	7057	5125	8259	7937	9325	3387			114.167	-0.26615	-0.30655	-0.20894	-0.36448	-0.35309	-0.31166
													16.9105	6940	5362	7960	7885	9556	3594			114.333	-0.26567	-0.30713	-0.20885	-0.36445	-0.35312	-0.31147
													16.9236	7257	5242	8051	7686	9489	3663			114.5	-0.26518	-0.3077	-0.20872	-0.36443	-0.3531	-0.31126
													16.9367	7004	5280	8055	7762	9520	3463			114.667	-0.26471	-0.30828	-0.20857	-0.36441	-0.35308	-0.31103
													16.9498	6982	5318	8101	8067	9663	3495			114.833	-0.26426	-0.30885	-0.20843	-0.36438	-0.35306	-0.31079
													16.963	7084	5312	8021	7801	9619	3632			115	-0.26384	-0.30961	-0.20825	-0.36427	-0.35301	-0.31053
													16.9761	7113	5036	7834	7571	9497	3427			115.167	-0.26342	-0.31031	-0.20808	-0.36417	-0.35297	-0.31028
													16.9892	7053	5045	7976	7779	9458	3421			115.333	-0.26299	-0.31102	-0.20793	-0.36406	-0.35292	-0.31
													17.0024	6970	5182	8104	7769	9583	3430			115.5	-0.26256	-0.31174	-0.20778	-0.36392	-0.35285	-0.30971
													17.0155	6960	5189	7989	7815	9486	3578			115.667	-0.26218	-0.31255	-0.20762	-0.36373	-0.35282	-0.30936
													17.0286	6997	5055	8301	7891	9467	3298			115.833	-0.26177	-0.31336	-0.20745	-0.36358	-0.35282	-0.30901
													17.0418	7065	5111	7859	7975	9622	3520			116	-0.26137	-0.31417	-0.20727	-0.36343	-0.35281	-0.30864
													17.0549	7300	4882	8089	7911	9473	3359			116.167	-0.26096	-0.31499	-0.20711	-0.36328	-0.35279	-0.30827
													17.068	6985	4991	7942	7674	9455	3492			116.333	-0.26057	-0.31589	-0.20695	-0.36313	-0.3528	-0.30777
													17.0811	6996	4978	8104	7935	9620	3344			116.5	-0.26017	-0.31677	-0.20681	-0.36299	-0.35279	-0.30729
													17.0943	7077	4904	8100	7848	9472	3367			116.667	-0.25979	-0.31766	-0.20669	-0.36285	-0.35274	-0.3068
													17.1074	6998	4778	7839	7833	9596	3351			116.833	-0.25941	-0.31854	-0.20657	-0.36272	-0.3527	-0.30629
													17.1205	7195	4930	8179	8096	9867	3437			117	-0.25905	-0.31943	-0.2065	-0.36257	-0.3526	-0.30569
													17.1337	7252	5094	8277	8119	9746	3600			117.167	-0.25869	-0.3203	-0.2064	-0.36242	-0.35253	-0.30509
													17.1468	7177	4917	8033	8158	9440	3252			117.333	-0.25834	-0.32114	-0.20631	-0.36227	-0.35248	-0.30445
													17.1599	7048	4794	8261	7825	9508	3383			117.5	-0.25799	-0.32197	-0.20621	-0.36213	-0.35244	-0.3038
													17.173	7356	5188	8148	7909	9409	3472			117.667	-0.25766	-0.32274	-0.20608	-0.36196	-0.35242	-0.30307
													17.1862	7290	5145	8173	7836	9572	3445			117.833	-0.25733	-0.32349	-0.20592	-0.36181	-0.35239	-0.30234
													17.1993	7118	4862	8131	7812	9599	3276			118	-0.257	-0.32423	-0.20574	-0.36165	-0.35235	-0.30159
													17.2124	7225	5017	8141	8200	9679	3617			118.167	-0.25666	-0.32499	-0.20557	-0.36148	-0.35231	-0.30081
													17.2256	7186	4880	8081	7768	9646	3520			118.333	-0.25636	-0.32556	-0.20531	-0.36129	-0.35231	-0.29992
													17.2387	7227	4905	8072	8012	9664	3704			118.5	-0.25605	-0.32613	-0.2051	-0.36109	-0.35229	-0.29903
													17.2518	7148	5019	7806	7823	9568	3371			118.667	-0.25574	-0.32665	-0.2049	-0.36088	-0.35226	-0.29809
													17.265	7144	4809	8150	8103	9607	3387			118.833	-0.25545	-0.32713	-0.20471	-0.36065	-0.35223	-0.29711
													17.2781	7155	4707	8090	7932	9756	3504			119	-0.25518	-0.32744	-0.20454	-0.36036	-0.35223	-0.29597
													17.2912	7341	5201	8413	8239	9502	3689			119.167	-0.2549	-0.32773	-0.20438	-0.36008	-0.35223	-0.29485
													17.3044	7258	5050	8285	8039	9545	3459			119.333	-0.25464	-0.32798	-0.20423	-0.35979	-0.35223	-0.29371
													17.3175	7199	4815	8271	7842	9761	3383			119.5	-0.25437	-0.3282	-0.20409	-0.35951	-0.35223	-0.29253
													17.3306	7470	4906	8279	8023	9662	3696			119.667	-0.25413	-0.32822	-0.20403	-0.35918	-0.3522	-0.29116
													17.3438	7353	4789	8015	7963	9610	3413			119.833	-0.25388	-0.32832	-0.20396	-0.35885	-0.35217	-0.28982
													17.3569	7372	4914	8144	7881	9600	3420			120	-0.25363	-0.32835	-0.2039	-0.35852	-0.35214	-0.28845
													17.37	7325	5123	8245	8216	9628	3504			120.167	-0.25338	-0.32834	-0.20383	-0.35818	-0.35216	-0.28703
													17.3831	7513	5182	8497	8403	9737	3672			120.333	-0.25317	-0.32816	-0.20376	-0.35779	-0.35214	-0.28542
													17.3963	7179	4933	8255	8044	9536	3628			120.5	-0.25296	-0.32805	-0.20366	-0.35743	-0.35212	-0.28387
													17.4094	7173	4797	8160	8046	9663	3355			120.667	-0.25276	-0.32795	-0.2036	-0.35706	-0.35212	-0.28229
													17.4225	7453	4874	8177	7902	9743	3524			120.833	-0.25256	-0.32784	-0.20356	-0.35667	-0.35212	-0.28068
													17.4357	7556	4664	8083	8133	10109	3647			121	-0.25241	-0.32771	-0.20344	-0.35624	-0.35217	-0.2789
													17.4488	7151	4971	8171	8049	9639	3484			121.167	-0.25224	-0.3276	-0.20338	-0.35581	-0.3522	-0.27716
													17.4619	7234	4937	8052	8200	9746	3523			121.333	-0.25207	-0.32752	-0.20336	-0.35536	-0.35224	-0.27531
													17.475	7677	5019	8323	8424	9971	3615			121.5	-0.2519	-0.32745	-0.20335	-0.35488	-0.35226	-0.27341
													17.4882	7437	5104	8359	8204	9861	3616			121.667	-0.25172	-0.32744	-0.20335	-0.35434	-0.35227	-0.27117
													17.5013	7435	4953	8457	8587	10253	3782			121.833	-0.25155	-0.32743	-0.2033	-0.35381	-0.35225	-0.26901
													17.5144	7411	4836	8389	8311	10101	3782			122	-0.25138	-0.32743	-0.20323	-0.35327	-0.35222	-0.26683
													17.5276	7548	5031	8350	8138	9956	3695			122.167	-0.2512	-0.32744	-0.20315	-0.35271	-0.35217	-0.26462
													17.5407	7221	4715	8150	8251	10055	3567			122.333	-0.25105	-0.32752	-0.20303	-0.35207	-0.3521	-0.26223
													17.5538	7439	4610	8067	8282	10123	3501			122.5	-0.2509	-0.32758	-0.20288	-0.35144	-0.35207	-0.25987
													17.567	7521	4743	8028	8319	10131	3407			122.667	-0.25076	-0.32764	-0.20275	-0.3508	-0.35201	-0.25748
													17.5801	7284	4865	8283	7974	9910	3340			122.833	-0.25064	-0.32771	-0.20261	-0.35014	-0.35194	-0.25504
													17.5932	7332	4666	8208	8199	9865	3400			123	-0.25055	-0.32782	-0.20251	-0.34942	-0.35195	-0.25245
													17.6063	7514	5028	8412	8479	10128	3759			123.167	-0.25043	-0.32793	-0.20239	-0.34872	-0.35195	-0.2499
													17.6195	7470	4638	8104	8436	10271	3528			123.333	-0.25031	-0.32804	-0.20227	-0.34801	-0.35192	-0.24722
													17.6326	7620	4853	8239	8446	10430	3825			123.5	-0.2502	-0.32815	-0.20217	-0.34726	-0.35188	-0.24448
													17.6457	7478	4737	8470	8194	10090	3659			123.667	-0.2501	-0.32829	-0.20208	-0.34642	-0.35189	-0.24144
													17.6589	7473	4710	8445	8373	10089	3675			123.833	-0.25	-0.32842	-0.20199	-0.34558	-0.3519	-0.2385
													17.672	7295	4669	8091	8324	10041	3455			124	-0.2499	-0.32855	-0.20193	-0.34469	-0.35193	-0.23555
													17.6851	7363	4658	8260	8326	9825	3627			124.167	-0.24981	-0.32868	-0.20188	-0.34376	-0.35199	-0.23257
													17.6983	7665	4964	8424	8428	9645	3633			124.333	-0.24973	-0.32881	-0.20184	-0.34267	-0.35206	-0.22944
													17.7114	7704	4607	8284	8425	9715	3467			124.5	-0.24965	-0.32894	-0.20181	-0.34162	-0.35213	-0.22632
													17.7245	7809	4876	8467	8492	10028	3730			124.667	-0.24957	-0.32907	-0.20175	-0.34056	-0.35223	-0.2232
													17.7377	7138	4754	8225	8359	9878	3454			124.833	-0.24951	-0.3292	-0.20169	-0.33947	-0.35234	-0.22005
													17.7508	7511	4754	8346	8369	9790	3576			125	-0.24947	-0.32934	-0.20168	-0.33827	-0.35252	-0.21675
													17.7639	7369	4647	8233	8360	9751	3382			125.167	-0.24944	-0.32948	-0.20165	-0.33707	-0.35269	-0.2135
													17.777	7550	4659	8022	8371	9796	3492			125.333	-0.2494	-0.32962	-0.20163	-0.33583	-0.35284	-0.21027
													17.7902	7480	4756	7969	8621	9758	3562			125.5	-0.24936	-0.32976	-0.2016	-0.33457	-0.353	-0.20707
													17.8033	7418	4646	8362	8595	9849	3533			125.667	-0.24933	-0.32991	-0.20156	-0.3332	-0.35318	-0.20384
													17.8164	7318	4802	8292	8497	9677	3703			125.833	-0.24929	-0.33005	-0.20154	-0.33184	-0.35334	-0.20067
													17.8296	7409	4711	8295	8595	9639	3667			126	-0.24926	-0.3302	-0.20153	-0.33044	-0.35347	-0.19754
													17.8427	7797	4760	8435	8727	9914	3701			126.167	-0.24924	-0.33035	-0.20153	-0.32902	-0.35357	-0.19444
													17.8558	7695	4790	8277	8615	9920	3566			126.333	-0.24921	-0.33051	-0.20154	-0.32746	-0.3536	-0.19148
													17.869	7390	4616	8102	8632	9760	3582			126.5	-0.2492	-0.33067	-0.20154	-0.32592	-0.35367	-0.18849
													17.8821	7362	4673	8411	8550	9737	3679			126.667	-0.24919	-0.33084	-0.20158	-0.32435	-0.35372	-0.18564
													17.8952	7655	4555	8473	8638	9687	3751			126.833	-0.24919	-0.331	-0.20165	-0.32276	-0.35377	-0.18292
													17.9083	7626	4834	8476	8734	10201	3874			127	-0.24922	-0.33118	-0.2018	-0.32103	-0.35381	-0.18025
													17.9215	7477	4722	8117	8716	9834	3534			127.167	-0.24923	-0.33134	-0.20196	-0.31932	-0.35388	-0.17761
													17.9346	7688	4893	8339	8870	10008	3936			127.333	-0.24924	-0.3315	-0.20214	-0.31757	-0.35395	-0.17504
													17.9477	7883	4761	8328	8878	10027	3794			127.5	-0.24926	-0.33167	-0.20236	-0.31581	-0.354	-0.17264
													17.9609	7734	4732	8356	8630	9910	3774			127.667	-0.24929	-0.33184	-0.20274	-0.3139	-0.35409	-0.17057
													17.974	7584	4562	8298	8660	9717	3652			127.833	-0.24932	-0.33203	-0.2031	-0.31203	-0.35415	-0.16862
													17.9871	7500	4636	8417	8654	9893	3393			128	-0.24935	-0.33222	-0.20346	-0.31014	-0.35421	-0.16691
													18.0003	7607	4789	8329	8701	10117	3810			128.167	-0.24939	-0.33241	-0.2038	-0.30822	-0.35427	-0.16537
													18.0134	7530	4812	8382	8927	9897	3792			128.333	-0.24945	-0.33264	-0.20418	-0.30615	-0.35432	-0.16428
													18.0265	7612	4908	8349	8845	10058	3770			128.5	-0.2495	-0.33285	-0.20453	-0.30409	-0.35434	-0.16323
													18.0397	7671	4881	8312	9037	10029	3666			128.667	-0.24954	-0.33305	-0.20484	-0.30198	-0.35432	-0.16226
													18.0528	7482	4811	8391	9097	10180	3769			128.833	-0.24957	-0.33325	-0.20513	-0.29985	-0.3543	-0.16138
													18.0659	7649	4775	8395	9160	9926	3756			129	-0.24961	-0.33345	-0.20538	-0.29758	-0.35426	-0.16065
													18.079	7725	4613	8371	8940	10141	3537			129.167	-0.24967	-0.33364	-0.20565	-0.29534	-0.35423	-0.16007
													18.0922	7391	4537	8326	9060	9818	3609			129.333	-0.24973	-0.33383	-0.20589	-0.2931	-0.35419	-0.15991
													18.1053	7549	4676	8264	9242	9998	3643			129.5	-0.2498	-0.33402	-0.20612	-0.29085	-0.35415	-0.15987
													18.1184	7724	4887	8678	9261	9814	3792			129.667	-0.2499	-0.3342	-0.20635	-0.28853	-0.35411	-0.16025
													18.1316	7734	4769	8255	9347	9867	3517			129.833	-0.24999	-0.33439	-0.2066	-0.28622	-0.35405	-0.16069
													18.1447	7593	4843	8560	9599	9984	3676			130	-0.25009	-0.33459	-0.20689	-0.28392	-0.354	-0.16133
													18.1578	7680	4850	8326	9620	10003	3849			130.167	-0.25018	-0.33481	-0.20721	-0.28161	-0.35395	-0.16211
													18.171	7758	4584	8668	9467	9790	3789			130.333	-0.2503	-0.33505	-0.20749	-0.27928	-0.35392	-0.1633
													18.1841	7718	4777	8433	9708	9749	3878			130.5	-0.25042	-0.33527	-0.20773	-0.27697	-0.3539	-0.16453
													18.1972	7421	4350	8275	9768	9807	3680			130.667	-0.25054	-0.3355	-0.20795	-0.27467	-0.35388	-0.16595
													18.2103	7910	4523	8248	9949	9556	3952			130.833	-0.25065	-0.33574	-0.20815	-0.27237	-0.35386	-0.16756
													18.2235	7866	4774	8605	10007	10006	3853			131	-0.25079	-0.33601	-0.20822	-0.27012	-0.35389	-0.16933
													18.2366	7685	4653	8568	10258	10056	3857			131.167	-0.25093	-0.33628	-0.20828	-0.26789	-0.35388	-0.17113
													18.2497	7825	4819	8245	10626	9862	3707			131.333	-0.25107	-0.33654	-0.20831	-0.26569	-0.35384	-0.17312
													18.2629	7561	4594	8252	10352	9841	3552			131.5	-0.25123	-0.33679	-0.2083	-0.2635	-0.35379	-0.17513
													18.276	7725	4599	8249	10320	9859	3724			131.667	-0.25139	-0.33703	-0.20813	-0.26146	-0.35376	-0.1774
													18.2891	7706	4190	8075	10480	9833	3428			131.833	-0.25156	-0.33727	-0.208	-0.25942	-0.35372	-0.1797
													18.3023	7589	4439	8189	10430	9577	3587			132	-0.25172	-0.33749	-0.20785	-0.25742	-0.35368	-0.18209
													18.3154	7579	4375	8392	10794	9682	3527			132.167	-0.25189	-0.33771	-0.20767	-0.25545	-0.35367	-0.18448
													18.3285	7786	4434	8158	11118	9855	3677			132.333	-0.25207	-0.33791	-0.20741	-0.25368	-0.35369	-0.18701
													18.3417	7483	4466	8764	11068	9784	3950			132.5	-0.25226	-0.33814	-0.20719	-0.25186	-0.35371	-0.18952
													18.3548	7839	4615	8472	11125	9767	3697			132.667	-0.25246	-0.33838	-0.20695	-0.25007	-0.35376	-0.19206
													18.3679	7780	4608	8382	11081	9751	3840			132.833	-0.25269	-0.33863	-0.20668	-0.24838	-0.35382	-0.19462
													18.381	7937	4534	8495	11093	9931	3706			133	-0.25294	-0.33892	-0.20637	-0.24685	-0.35393	-0.19732
													18.3942	8036	4324	8605	11293	9798	3933			133.167	-0.25319	-0.33919	-0.20609	-0.24542	-0.35401	-0.20001
													18.4073	7892	4529	8735	11212	10036	3765			133.333	-0.25344	-0.33946	-0.20584	-0.24421	-0.35408	-0.2027
													18.4204	7494	4290	8177	11071	9787	3606			133.5	-0.25368	-0.33973	-0.20561	-0.24321	-0.35414	-0.20542
													18.4336	7779	4641	8360	11436	9930	3671			133.667	-0.25395	-0.34001	-0.20537	-0.2424	-0.35418	-0.20822
													18.4467	7822	4695	8464	11507	10122	3933			133.833	-0.25421	-0.3403	-0.20514	-0.24157	-0.3542	-0.21097
													18.4598	7754	4464	8285	11169	9758	3617			134	-0.25448	-0.34059	-0.20492	-0.24094	-0.35419	-0.21371
													18.473	7654	4289	8188	11032	10007	3823			134.167	-0.25475	-0.34089	-0.20471	-0.24045	-0.35416	-0.21646
													18.4861	7850	4638	8440	11210	10075	3731			134.333	-0.255	-0.34121	-0.20453	-0.2403	-0.35413	-0.21915
													18.4992	7747	4386	8500	11265	9907	3811			134.5	-0.25527	-0.34153	-0.20436	-0.24022	-0.35414	-0.22185
													18.5123	7661	4535	8308	11004	9908	3669			134.667	-0.25556	-0.34183	-0.20422	-0.24031	-0.35416	-0.22454
													18.5255	7838	4439	8316	10893	9859	3539			134.833	-0.25586	-0.34214	-0.20413	-0.24053	-0.35418	-0.22721
													18.5386	7969	4431	8504	11108	9946	3853			135	-0.25619	-0.34247	-0.20413	-0.24115	-0.35426	-0.22983
													18.5517	7960	4428	8311	11145	9929	4004			135.167	-0.25654	-0.34279	-0.20408	-0.24184	-0.3543	-0.23244
													18.5649	7542	4364	8270	11003	9861	3653			135.333	-0.25688	-0.34313	-0.20402	-0.24272	-0.35432	-0.23505
													18.578	8041	4574	8462	11083	9852	3898			135.5	-0.25723	-0.34346	-0.20397	-0.24378	-0.3543	-0.23764
													18.5911	7367	4157	8007	10993	9866	3621			135.667	-0.25765	-0.34381	-0.20401	-0.24503	-0.35425	-0.24016
													18.6043	7871	4282	8086	11079	9806	3585			135.833	-0.25804	-0.34417	-0.20402	-0.24626	-0.3542	-0.24267
													18.6174	7615	4216	8118	10683	9628	3701			136	-0.25843	-0.34453	-0.20399	-0.2477	-0.35414	-0.24512
													18.6305	7573	4268	8416	10992	9837	3543			136.167	-0.25882	-0.34491	-0.20393	-0.24924	-0.3541	-0.24754
													18.6436	7677	4260	8168	10907	9894	3529			136.333	-0.25925	-0.3453	-0.20383	-0.25118	-0.35403	-0.24985
													18.6568	7501	4355	8307	10959	9937	3545			136.5	-0.25968	-0.34569	-0.20375	-0.25321	-0.35398	-0.25217
													18.6699	7766	4202	8527	10984	10070	3914			136.667	-0.26012	-0.34608	-0.20368	-0.2554	-0.3539	-0.25445
													18.683	7807	4297	8328	10872	9997	3888			136.833	-0.26057	-0.34647	-0.20361	-0.25763	-0.35381	-0.25668
													18.6962	7850	4318	8447	10635	9596	3795			137	-0.26105	-0.34686	-0.2035	-0.26012	-0.35373	-0.25876
													18.7093	7759	4391	8410	10813	9949	3805			137.167	-0.26153	-0.34724	-0.20347	-0.26263	-0.35368	-0.26086
													18.7224	7684	4279	8614	10900	9923	3737			137.333	-0.26202	-0.34765	-0.20345	-0.26522	-0.35364	-0.26293
													18.7356	7863	4323	8293	10749	10060	3837			137.5	-0.26251	-0.34805	-0.20344	-0.2679	-0.35362	-0.26495
													18.7487	8141	4395	8400	10969	9806	3815			137.667	-0.26304	-0.34846	-0.20346	-0.27091	-0.35359	-0.2668
													18.7618	7708	4179	8200	10585	9625	3547			137.833	-0.26357	-0.34887	-0.2034	-0.27382	-0.35358	-0.26868
													18.775	7746	4239	8067	10671	9777	3467			138	-0.26411	-0.34928	-0.20332	-0.27675	-0.35359	-0.27055
													18.7881	7515	4266	8400	10911	9967	3690			138.167	-0.26467	-0.34969	-0.20326	-0.27971	-0.35357	-0.27233
													18.8012	7512	4161	8241	10796	9787	3742			138.333	-0.26528	-0.35013	-0.20315	-0.28283	-0.35358	-0.27383
													18.8143	7557	4025	8188	10475	9606	3635			138.5	-0.26589	-0.35056	-0.20308	-0.28592	-0.35357	-0.27535
													18.8275	7926	4350	8439	10791	10010	3902			138.667	-0.26652	-0.35098	-0.20303	-0.28901	-0.35356	-0.27687
													18.8406	7832	4391	8443	10824	9635	3600			138.833	-0.26716	-0.3514	-0.20302	-0.29212	-0.35357	-0.27836
													18.8537	7707	4251	8309	10704	9926	3794			139	-0.26785	-0.35183	-0.20304	-0.29529	-0.35356	-0.27969
													18.8669	7410	4362	8232	10481	9811	3817			139.167	-0.26854	-0.35226	-0.20299	-0.29843	-0.35355	-0.28103
													18.88	7659	4094	8260	10640	9818	3788			139.333	-0.26924	-0.35268	-0.20291	-0.30156	-0.35356	-0.28235
													18.8931	7617	4059	8100	10674	9577	3509			139.5	-0.26996	-0.3531	-0.20286	-0.30469	-0.35357	-0.28369
													18.9062	7598	4099	8191	10826	9830	3615			139.667	-0.27072	-0.35352	-0.2028	-0.30775	-0.3536	-0.28465
													18.9194	7902	4402	8308	10551	9926	3967			139.833	-0.27148	-0.35393	-0.20273	-0.31078	-0.35364	-0.2857
													18.9325	7741	4161	8296	10648	9871	3897			140	-0.27226	-0.35434	-0.20267	-0.31379	-0.35367	-0.28674
													18.9456	7864	4140	8398	10854	9837	3759			140.167	-0.27305	-0.35473	-0.2026	-0.31682	-0.3537	-0.28775
													18.9588	7865	4324	8146	10485	9827	3752			140.333	-0.2739	-0.35514	-0.20252	-0.31951	-0.35374	-0.28858
													18.9719	7732	4130	8175	11002	9720	3645			140.5	-0.27474	-0.35555	-0.20242	-0.32227	-0.35378	-0.28944
													18.985	7762	4134	8336	10944	9703	3775			140.667	-0.27561	-0.35596	-0.20235	-0.32501	-0.3538	-0.2903
													18.9982	7559	4072	8448	10693	9716	3603			140.833	-0.27652	-0.35638	-0.20229	-0.32772	-0.3538	-0.29113
													19.0113	7823	4263	8180	10718	9775	3732			141	-0.27748	-0.35681	-0.20225	-0.33026	-0.35382	-0.29182
													19.0244	7507	3995	7852	10674	9743	3674			141.167	-0.27845	-0.35724	-0.20227	-0.33281	-0.35384	-0.29254
													19.0375	7871	4224	7872	10659	9894	3843			141.333	-0.27945	-0.35768	-0.20231	-0.33531	-0.35386	-0.29325
													19.0507	7556	4173	8214	10753	9677	3723			141.5	-0.28046	-0.35811	-0.20235	-0.33778	-0.35387	-0.29394
													19.0638	7805	4510	8427	10642	10046	3811			141.667	-0.2816	-0.35855	-0.20247	-0.3401	-0.35393	-0.29452
													19.0769	7814	4537	8209	10791	9741	3738			141.833	-0.2827	-0.35899	-0.20252	-0.34245	-0.35401	-0.29511
													19.0901	7770	4875	8350	10871	10025	3882			142	-0.28382	-0.35943	-0.20256	-0.34478	-0.3541	-0.29568
													19.1032	7755	4902	8420	10682	9856	3741			142.167	-0.28496	-0.35987	-0.20257	-0.34701	-0.35418	-0.29625
													19.1163	7702	4913	8303	10733	9986	3771			142.333	-0.28619	-0.36031	-0.20255	-0.34901	-0.35429	-0.2967
													19.1295	7660	5002	8399	10668	9884	3863			142.5	-0.2874	-0.36076	-0.20261	-0.351	-0.35438	-0.29718
													19.1426	7695	4817	7911	10504	9975	3790			142.667	-0.28863	-0.3612	-0.2027	-0.35288	-0.35447	-0.29764
													19.1557	7363	4937	7824	10761	10014	3556			142.833	-0.28989	-0.36164	-0.20278	-0.35468	-0.35455	-0.29807
													19.1689	7407	5022	7977	10839	10080	3724			143	-0.29123	-0.36208	-0.20292	-0.35616	-0.35459	-0.29842
													19.182	7411	4805	8100	10450	9890	3739			143.167	-0.29255	-0.3625	-0.20297	-0.35773	-0.35466	-0.29879
													19.1951	7566	4978	8066	10770	9780	3844			143.333	-0.29395	-0.36293	-0.20298	-0.35926	-0.35474	-0.29913
													19.2082	7560	4708	8169	10699	9742	3814			143.5	-0.29541	-0.36335	-0.20299	-0.36075	-0.35483	-0.29946
													19.2214	7343	4693	7958	10368	9763	3756			143.667	-0.29696	-0.36377	-0.20295	-0.36204	-0.35492	-0.29971
													19.2345	7852	4588	8103	10486	10001	3830			143.833	-0.29849	-0.3642	-0.20297	-0.36336	-0.355	-0.29998
													19.2476	7192	4461	8250	10344	9885	3591			144	-0.30004	-0.36464	-0.20299	-0.36465	-0.35507	-0.30025
													19.2608	7619	4795	8157	10665	9916	3886			144.167	-0.30161	-0.3651	-0.20303	-0.36589	-0.35514	-0.30051
													19.2739	7475	4570	8228	10484	9929	3919			144.333	-0.30328	-0.36558	-0.2031	-0.36696	-0.3552	-0.30073
													19.287	7390	4570	8193	10277	9878	3847			144.5	-0.30493	-0.36605	-0.20315	-0.36808	-0.35526	-0.30095
													19.3002	7461	4816	8062	10426	10115	3850			144.667	-0.30661	-0.36651	-0.2032	-0.36918	-0.35532	-0.30117
													19.3133	7411	5007	8136	10507	10376	3593			144.833	-0.3083	-0.36699	-0.20328	-0.37024	-0.35538	-0.30137
													19.3264	7592	4705	8047	10327	10089	3911			145	-0.31011	-0.36748	-0.20342	-0.37116	-0.35549	-0.30152
													19.3395	7514	4489	8049	10366	9918	3642			145.167	-0.31191	-0.36796	-0.20353	-0.3721	-0.35562	-0.30168
													19.3527	7286	4530	7942	10001	9868	3877			145.333	-0.31374	-0.36845	-0.20362	-0.37301	-0.35571	-0.30183
													19.3658	7433	4562	7892	10353	9960	3792			145.5	-0.3156	-0.36895	-0.20371	-0.3739	-0.35578	-0.30197
													19.3789	7457	4426	8063	10266	9811	3696			145.667	-0.31758	-0.36948	-0.20376	-0.37466	-0.35587	-0.30209
													19.3921	7511	4433	7990	9990	9653	3654			145.833	-0.31953	-0.37001	-0.2038	-0.37543	-0.35593	-0.30221
													19.4052	7211	4662	7959	9782	9616	3584			146	-0.3215	-0.37055	-0.20388	-0.37619	-0.35598	-0.30232
													19.4183	7360	4657	7999	9936	9796	3674			146.167	-0.32349	-0.37108	-0.20397	-0.37695	-0.35604	-0.30243
													19.4315	7634	4840	8204	10338	9973	3836			146.333	-0.32557	-0.37167	-0.20396	-0.37761	-0.35603	-0.30253
													19.4446	7238	4672	7849	9797	9769	3614			146.5	-0.32764	-0.37227	-0.20401	-0.37828	-0.35605	-0.30264
													19.4577	7439	4771	7995	10222	9837	3687			146.667	-0.32974	-0.37286	-0.20407	-0.37891	-0.3561	-0.30274
													19.4708	7507	4859	8108	10153	9945	3752			146.833	-0.33185	-0.37347	-0.20413	-0.37951	-0.35616	-0.30282
													19.484	7502	4609	7941	9845	9821	3671			147	-0.33407	-0.37409	-0.20425	-0.38002	-0.35625	-0.30289
													19.4971	7521	4810	7917	10058	9995	3860			147.167	-0.33628	-0.3747	-0.20433	-0.38054	-0.35634	-0.30297
													19.5102	7413	4695	8154	10059	9951	3805			147.333	-0.33851	-0.37529	-0.2044	-0.38104	-0.35645	-0.30305
													19.5234	7119	4627	7945	9975	9944	3570			147.5	-0.34076	-0.37587	-0.20446	-0.38153	-0.35656	-0.30312
													19.5365	7300	4420	8080	10172	10057	4044			147.667	-0.3431	-0.37641	-0.2045	-0.38192	-0.3567	-0.30317
													19.5496	7240	4155	8047	9755	9616	3688			147.833	-0.34543	-0.37696	-0.20452	-0.38231	-0.35684	-0.30322
													19.5628	7228	4296	7894	10025	9884	3805			148	-0.34778	-0.3775	-0.20456	-0.38271	-0.35698	-0.30324
													19.5759	7226	4114	7974	9741	9795	3708			148.167	-0.35015	-0.37804	-0.20462	-0.38309	-0.35713	-0.30325
													19.589	7471	4252	8067	9872	9782	3905			148.333	-0.35262	-0.37855	-0.20471	-0.38343	-0.35737	-0.30325
													19.6022	7173	3982	7778	9731	9602	3529			148.5	-0.35507	-0.37907	-0.20485	-0.38377	-0.35762	-0.30327
													19.6153	7339	4017	8146	9684	9635	3792			148.667	-0.35756	-0.37961	-0.20504	-0.38411	-0.35785	-0.30328
													19.6284	7312	4168	8135	9857	9696	3962			148.833	-0.36008	-0.38014	-0.20522	-0.38443	-0.35806	-0.30328
													19.6415	7295	3886	7834	9788	9618	3753			149	-0.36271	-0.38068	-0.20551	-0.3847	-0.35828	-0.30329
													19.6547	7180	3876	7898	9728	9595	3741			149.167	-0.36533	-0.38121	-0.20572	-0.38497	-0.35847	-0.30329
													19.6678	7269	3959	7797	9646	9708	3730			149.333	-0.36796	-0.38175	-0.2059	-0.38524	-0.35864	-0.30328
													19.6809	7339	3782	7725	9749	9575	3907			149.5	-0.37061	-0.3823	-0.20609	-0.38548	-0.3588	-0.30326
													19.6941	7252	3990	7996	9687	9472	3798			149.667	-0.37336	-0.38287	-0.20621	-0.38565	-0.35882	-0.30322
													19.7072	7533	4034	7944	9750	9653	3876			149.833	-0.3761	-0.38344	-0.20637	-0.38587	-0.35888	-0.3032
													19.7203	7054	3938	7797	9727	9585	3702			150	-0.37886	-0.38403	-0.20653	-0.38609	-0.35888	-0.30319
													19.7335	7591	4037	7851	9771	9760	3771			150.167	-0.38165	-0.38463	-0.20668	-0.38631	-0.35887	-0.30319
													19.7466	7110	3907	7799	9581	9874	3701			150.333	-0.38451	-0.38528	-0.20688	-0.38652	-0.35877	-0.30318
													19.7597	7364	4021	7914	9709	9604	4049			150.5	-0.38736	-0.38593	-0.20708	-0.38671	-0.35871	-0.30315
													19.7728	7275	3815	7647	9763	9631	3911			150.667	-0.39021	-0.38659	-0.2073	-0.3869	-0.35869	-0.30313
													19.786	7054	3911	7669	9598	9523	3824			150.833	-0.39308	-0.38728	-0.20753	-0.38708	-0.35868	-0.30311
													19.7991	7097	3971	7700	9686	9723	3751			151	-0.39603	-0.38802	-0.20784	-0.38725	-0.35861	-0.30309
													19.8122	7321	4196	7780	9605	9742	3680			151.167	-0.39896	-0.38875	-0.20812	-0.38742	-0.35854	-0.30308
													19.8254	6820	3907	7458	9437	9455	3531			151.333	-0.40188	-0.38948	-0.20839	-0.38759	-0.35848	-0.30309
													19.8385	7267	4321	7833	9396	9592	3994			151.5	-0.40476	-0.39021	-0.20865	-0.38775	-0.35842	-0.30308
													19.8516	6961	4230	7869	9498	9723	3686			151.667	-0.40775	-0.39099	-0.20899	-0.38792	-0.35835	-0.3031
													19.8648	7105	4227	7791	9474	9710	3669			151.833	-0.41073	-0.39177	-0.20931	-0.38808	-0.35828	-0.30311
													19.8779	6934	4279	7715	9591	9696	3670			152	-0.41346	-0.39257	-0.20965	-0.38824	-0.35822	-0.30311
													19.891	7144	4532	7900	9670	10223	3741			152.167	-0.41604	-0.39338	-0.21003	-0.38838	-0.35815	-0.30311
													19.9042	7018	4376	7804	9334	9890	3703			152.333	-0.4174	-0.39422	-0.21048	-0.38851	-0.35813	-0.30308
													19.9173	7163	4402	7653	9700	9962	3901			152.5	-0.41862	-0.39506	-0.2109	-0.38864	-0.35812	-0.30306
													19.9304	6951	4434	7688	9556	9681	3741			152.667	-0.41978	-0.39592	-0.2113	-0.38877	-0.35812	-0.30303
													19.9435	7101	4342	7601	9614	10025	3703			152.833	-0.4209	-0.3968	-0.2117	-0.38889	-0.35811	-0.30299
													19.9567	7345	4126	7618	9630	9806	3885			153	-0.42204	-0.39773	-0.21211	-0.389	-0.35813	-0.30295
													19.9698	6804	4163	7587	9502	9584	3604			153.167	-0.42316	-0.39866	-0.21244	-0.38914	-0.35813	-0.30293
													19.9829	7045	4030	7661	9512	9435	3638			153.333	-0.42429	-0.3996	-0.21277	-0.38928	-0.35815	-0.30291
													19.9961	6811	3863	7642	9483	9365	3628			153.5	-0.42544	-0.40055	-0.21312	-0.38942	-0.35818	-0.30289
													20.0092	6836	3897	7937	9526	9738	3716			153.667	-0.4277	-0.40156	-0.21339	-0.38962	-0.35814	-0.30287
													20.0223	6934	3795	7584	9359	9737	3705			153.833	-0.42983	-0.40254	-0.2137	-0.38981	-0.35813	-0.30284
													20.0355	6945	3902	7596	9527	9754	3818			154	-0.43187	-0.40354	-0.21402	-0.38999	-0.35814	-0.30282
													20.0486	7031	3734	7718	9331	9515	3743			154.167	-0.4337	-0.40455	-0.21434	-0.39016	-0.35817	-0.30282
													20.0617	6995	3806	7369	9315	9288	3951			154.333	-0.43505	-0.40557	-0.21461	-0.39037	-0.35818	-0.3028
													20.0749	6811	3582	7445	9478	9647	3659			154.5	-0.43613	-0.4066	-0.21484	-0.39056	-0.35821	-0.3028
													20.088	6745	3732	7580	9586	9860	3726			154.667	-0.43704	-0.40764	-0.21507	-0.39075	-0.35823	-0.30279
													20.1011	6864	3822	7581	9661	9665	3652			154.833	-0.43796	-0.40869	-0.21533	-0.39095	-0.35826	-0.30278
													20.1142	6859	3631	7346	9382	9318	3571			155	-0.43895	-0.40975	-0.21555	-0.39113	-0.35835	-0.30275
													20.1274	6674	3509	7171	9221	9508	3665			155.167	-0.43995	-0.41081	-0.21584	-0.39133	-0.35842	-0.30273
													20.1405	6967	3635	7537	9531	9710	3915			155.333	-0.44103	-0.41186	-0.21614	-0.39153	-0.35846	-0.30271
													20.1536	6745	3760	7698	9197	9626	3566			155.5	-0.4422	-0.41292	-0.21641	-0.39174	-0.35849	-0.30269
													20.1668	6746	3665	7310	9298	9387	3715			155.667	-0.44346	-0.41401	-0.21681	-0.39194	-0.35854	-0.30267
													20.1799	6763	3617	7578	9330	9332	3644			155.833	-0.44469	-0.4151	-0.21716	-0.39213	-0.35861	-0.30266
													20.193	6723	3747	7618	9380	9285	3715			156	-0.44594	-0.41619	-0.21752	-0.39236	-0.35867	-0.30266
													20.2062	6866	3660	7532	9519	9609	3772			156.167	-0.44722	-0.4173	-0.21791	-0.39259	-0.35871	-0.30265
													20.2193	6675	3650	7207	9281	9293	3597			156.333	-0.44861	-0.41846	-0.21833	-0.39282	-0.35875	-0.30269
													20.2324	6749	3557	7518	9087	9617	3564			156.5	-0.44999	-0.41961	-0.21877	-0.39306	-0.35878	-0.30271
													20.2455	6641	3664	7321	9291	9440	3618			156.667	-0.45137	-0.42077	-0.2192	-0.39331	-0.35883	-0.30274
													20.2587	6719	3536	7301	9361	9239	3676			156.833	-0.45277	-0.42192	-0.21961	-0.39356	-0.3589	-0.30277
													20.2718	6354	3473	7384	9356	9213	3529			157	-0.45421	-0.42312	-0.22008	-0.39385	-0.35896	-0.3028
													20.2849	6692	3532	7293	9337	9232	3673			157.167	-0.45563	-0.4243	-0.22053	-0.39415	-0.35903	-0.30281
													20.2981	6723	3464	7376	9338	9412	3587			157.333	-0.45706	-0.42549	-0.22097	-0.39447	-0.35908	-0.30284
													20.3112	6765	3550	7384	9269	9258	3620			157.5	-0.45849	-0.42669	-0.2214	-0.3948	-0.35916	-0.30286
													20.3243	6734	3720	7248	9141	9292	3706			157.667	-0.45995	-0.42791	-0.22173	-0.39516	-0.35925	-0.30287
													20.3375	6798	3461	7264	8887	9473	3509			157.833	-0.46142	-0.42912	-0.22209	-0.39551	-0.35933	-0.30287
													20.3506	6525	3583	7190	9115	9413	3710			158	-0.46289	-0.43034	-0.22247	-0.39586	-0.35939	-0.30288
													20.3637	6635	3381	7089	9212	9165	3612			158.167	-0.46437	-0.43156	-0.22285	-0.39624	-0.35946	-0.30289
													20.3768	6496	3607	7203	9243	9273	3743			158.333	-0.4659	-0.4328	-0.22312	-0.39659	-0.35954	-0.30287
													20.39	6357	3584	7207	9132	9192	3663			158.5	-0.4674	-0.43403	-0.2234	-0.39692	-0.35964	-0.30285
													20.4031	6709	3589	7026	9132	9294	3593			158.667	-0.46892	-0.43528	-0.22364	-0.39724	-0.35976	-0.30283
													20.4162	6410	3419	7103	9169	9199	3676			158.833	-0.47044	-0.43653	-0.22382	-0.39756	-0.35988	-0.30284
													20.4294	6505	3412	7200	8796	9278	3574			159	-0.47197	-0.43779	-0.22384	-0.39785	-0.36003	-0.30282
													20.4425	6343	3352	7127	8905	9109	3528			159.167	-0.47351	-0.43905	-0.22384	-0.39818	-0.36015	-0.30281
													20.4556	6228	3418	6949	9160	9208	3570			159.333	-0.47506	-0.4403	-0.22379	-0.39851	-0.36027	-0.30279
													20.4688	6460	3375	7081	9093	9018	3584			159.5	-0.47662	-0.44157	-0.22371	-0.39885	-0.3604	-0.30277
													20.4819	6485	3595	7038	9019	9145	3407			159.667	-0.4782	-0.44284	-0.22344	-0.39921	-0.36053	-0.30276
													20.495	6504	3449	7024	9051	9439	3451			159.833	-0.47977	-0.44411	-0.22325	-0.39956	-0.36065	-0.30276
													20.5081	6335	3313	6847	8551	8945	3475			160	-0.48135	-0.44537	-0.22309	-0.39991	-0.36077	-0.30275
													20.5213	6453	3500	6844	9221	9083	3702			160.167	-0.48292	-0.44663	-0.22294	-0.40026	-0.3609	-0.30273
													20.5344	6352	3234	6878	8903	9114	3571			160.333	-0.48449	-0.44789	-0.2228	-0.40061	-0.36101	-0.30273
													20.5475	6601	3780	7287	9291	9408	3803			160.5	-0.48607	-0.44913	-0.22271	-0.40096	-0.36111	-0.30274
													20.5607	6383	3451	7107	8978	9250	3504			160.667	-0.48765	-0.45037	-0.22269	-0.4013	-0.36119	-0.30275
													20.5738	6324	3217	6875	8793	9240	3555			160.833	-0.48922	-0.4516	-0.2227	-0.40165	-0.36127	-0.30276
													20.5869	6418	3410	7045	8813	9127	3713			161	-0.49077	-0.45281	-0.2228	-0.40196	-0.36134	-0.30278
													20.6001	6232	3546	6862	8806	9117	3551			161.167	-0.49231	-0.45403	-0.22287	-0.40225	-0.36142	-0.30278
													20.6132	6289	3359	6986	8890	9284	3545			161.333	-0.49381	-0.45526	-0.22299	-0.40255	-0.36151	-0.30278
													20.6263	6226	3456	7127	8810	9113	3460			161.5	-0.49529	-0.45647	-0.22313	-0.40286	-0.36159	-0.30278
													20.6395	6059	3248	6839	8648	8641	3473			161.667	-0.49667	-0.45768	-0.22342	-0.40313	-0.3617	-0.30277
													20.6526	6332	3439	6904	8727	9241	3687			161.833	-0.49806	-0.45887	-0.22371	-0.40341	-0.3618	-0.30276
													20.6657	6153	3419	6634	8781	9240	3533			162	-0.49941	-0.46004	-0.22403	-0.40371	-0.36189	-0.30274
													20.6788	6145	3295	6877	8822	9019	3391			162.167	-0.50072	-0.4612	-0.22439	-0.404	-0.36199	-0.30273
													20.692	6167	3143	6829	8707	9180	3540			162.333	-0.5019	-0.46231	-0.22485	-0.4043	-0.36216	-0.30273
													20.7051	6147	3316	6769	8663	9241	3605			162.5	-0.50311	-0.46343	-0.22521	-0.4046	-0.3623	-0.30273
													20.7182	6159	3315	6753	8791	9056	3586			162.667	-0.50431	-0.46453	-0.22556	-0.40488	-0.36245	-0.30274
													20.7314	6193	3446	7027	8743	9104	3573			162.833	-0.50544	-0.46562	-0.22591	-0.40517	-0.36259	-0.30277
													20.7445	5942	3256	6711	8717	9280	3422			163	-0.50636	-0.46664	-0.22619	-0.40544	-0.36273	-0.30283
													20.7576	6202	3345	6808	8671	8895	3410			163.167	-0.50734	-0.46766	-0.22648	-0.40572	-0.36282	-0.30291
													20.7707	6313	3278	6678	8699	8982	3365			163.333	-0.5083	-0.46866	-0.22679	-0.406	-0.36292	-0.30298
													20.7839	6081	3232	6797	8617	9037	3573			163.5	-0.50923	-0.46963	-0.22712	-0.4063	-0.36302	-0.30303
													20.797	6209	3278	6917	8784	9123	3611			163.667	-0.51005	-0.4705	-0.22743	-0.40661	-0.36307	-0.30311
													20.8101	6276	3299	6612	8726	8931	3519			163.833	-0.51088	-0.4714	-0.22774	-0.40692	-0.36316	-0.30317
													20.8233	6138	3208	6583	8514	9039	3453			164	-0.51168	-0.47223	-0.22807	-0.40723	-0.36326	-0.30321
													20.8364	6516	3283	6760	8980	9053	3709			164.167	-0.51244	-0.47301	-0.2284	-0.40754	-0.36338	-0.30325
													20.8495	6019	3288	6756	8699	9146	3477			164.333	-0.51315	-0.47364	-0.22875	-0.40785	-0.36352	-0.30325
													20.8627	6267	3291	6540	8618	9313	3734			164.5	-0.51386	-0.47428	-0.22908	-0.40817	-0.36363	-0.30327
													20.8758	6147	3280	6514	8669	8890	3419			164.667	-0.51444	-0.47487	-0.22944	-0.40849	-0.36373	-0.30327
													20.8889	5951	3187	6521	8567	9049	3451			164.833	-0.51483	-0.47542	-0.22981	-0.4088	-0.36383	-0.30327
													20.902	6048	3397	6579	8436	8915	3269			165	-0.51471	-0.47582	-0.23018	-0.40912	-0.36392	-0.30329
													20.9152	5980	3270	6738	8513	8843	3607			165.167	-0.51465	-0.47624	-0.23054	-0.40943	-0.36402	-0.30331
													20.9283	5747	3104	6535	8364	8754	3257			165.333	-0.51462	-0.47662	-0.2309	-0.40974	-0.3641	-0.30333
													20.9414	6011	3406	6498	8502	9083	3561			165.5	-0.51461	-0.4769	-0.23126	-0.41005	-0.36417	-0.30334
													20.9546	6077	3180	6655	8404	8827	3629			165.667	-0.51458	-0.47699	-0.23159	-0.41036	-0.36429	-0.30336
													20.9677	5745	3178	6616	8175	8845	3260			165.833	-0.51456	-0.47702	-0.23194	-0.41069	-0.36441	-0.30339
													20.9808	5774	3090	6369	8227	8676	3408			166	-0.51458	-0.47696	-0.23227	-0.41102	-0.36453	-0.30342
													20.994	5989	3040	6505	8405	8620	3141			166.167	-0.51461	-0.4768	-0.23258	-0.41135	-0.36466	-0.30345
													21.0071	5883	3229	6382	8413	8955	3341			166.333	-0.5147	-0.47645	-0.23287	-0.41167	-0.36486	-0.30347
													21.0202	6135	3058	6577	8577	8771	3581			166.5	-0.51478	-0.47604	-0.23317	-0.41199	-0.36503	-0.30349
													21.0334	5877	3327	6598	8611	8871	3477			166.667	-0.51485	-0.47536	-0.23346	-0.41231	-0.36519	-0.30352
													21.0465	5852	3167	6272	8336	8644	3358			166.833	-0.51493	-0.4745	-0.23374	-0.41264	-0.36533	-0.30355
													21.0596	5704	3203	6303	8351	8667	3398			167	-0.51503	-0.47315	-0.23402	-0.41297	-0.36546	-0.3036
													21.0727	5978	3273	6525	8205	8710	3487			167.167	-0.51511	-0.47159	-0.23433	-0.4133	-0.36558	-0.30364
													21.0859	5868	3312	6638	8406	8691	3625			167.333	-0.51519	-0.46976	-0.23468	-0.41364	-0.3657	-0.30369
													21.099	5843	3263	6395	8459	8855	3466			167.5	-0.51526	-0.46774	-0.23501	-0.41397	-0.36581	-0.30372
													21.1121	5800	3134	6124	8113	8416	3237			167.667	-0.51531	-0.46513	-0.23539	-0.41431	-0.36583	-0.30376
													21.1253	5934	3137	6217	8145	8777	3472			167.833	-0.51536	-0.46218	-0.23576	-0.41463	-0.36588	-0.30378
													21.1384	5661	3324	6225	8273	8781	3476			168	-0.51542	-0.45871	-0.23612	-0.41493	-0.36593	-0.30381
													21.1515	5866	3257	6282	8358	8892	3259			168.167	-0.51546	-0.45486	-0.2365	-0.41522	-0.36598	-0.30386
													21.1647	5663	3145	6095	8352	8546	3336			168.333	-0.51549	-0.45013	-0.2369	-0.41546	-0.36598	-0.30391
													21.1778	5962	3307	6272	8349	8627	3323			168.5	-0.5155	-0.44504	-0.23724	-0.41574	-0.36599	-0.30397
													21.1909	5668	3314	6371	8618	8831	3133			168.667	-0.51549	-0.43953	-0.23754	-0.41602	-0.36603	-0.30403
													21.204	5747	3333	6260	8130	8805	3377			168.833	-0.51548	-0.43378	-0.23786	-0.41632	-0.36609	-0.30409
													21.2172	5702	3363	6353	8219	8973	3329			169	-0.51543	-0.4267	-0.23813	-0.41663	-0.36616	-0.30419
													21.2303	5766	3576	6177	8203	9291	3365			169.167	-0.51538	-0.41889	-0.23836	-0.41694	-0.36628	-0.30428
													21.2434	5615	3609	6264	8296	9213	3438			169.333	-0.51533	-0.41017	-0.23861	-0.41724	-0.36642	-0.30436
													21.2566	5699	3827	6219	8336	9743	3513			169.5	-0.51528	-0.40083	-0.23888	-0.41755	-0.36656	-0.30444
													21.2697	5394	3927	6082	8098	9831	3266			169.667	-0.51521	-0.38995	-0.23908	-0.41787	-0.36677	-0.30453
													21.2828	5557	4172	6263	8250	9650	3413			169.833	-0.51514	-0.37829	-0.23929	-0.41816	-0.36692	-0.30463
													21.296	5503	4116	5975	8129	9549	3307			170	-0.51507	-0.36572	-0.23956	-0.41844	-0.36705	-0.30474
													21.3091	5730	4097	6114	8182	9425	3200			170.167	-0.51501	-0.35252	-0.23986	-0.4187	-0.36717	-0.30485
													21.3222	5481	4226	6082	8120	9505	3297			170.333	-0.51497	-0.33782	-0.2403	-0.41895	-0.3673	-0.30497
													21.3353	5688	4078	6087	8452	9408	3393			170.5	-0.51495	-0.32224	-0.24073	-0.41922	-0.36746	-0.30507
													21.3485	5347	3818	6067	8115	9002	3232			170.667	-0.51493	-0.30552	-0.24114	-0.41949	-0.36765	-0.30517
													21.3616	5813	4027	6234	8361	9127	3596			170.833	-0.51491	-0.28795	-0.24154	-0.41975	-0.36786	-0.30527
													21.3747	5509	3656	5772	8136	8758	3301			171	-0.51495	-0.26832	-0.24206	-0.42005	-0.36816	-0.30534
													21.3879	5662	3646	6193	8321	8883	3551			171.167	-0.51497	-0.24797	-0.24248	-0.42034	-0.36838	-0.30542
													21.401	5545	3367	6086	8038	8823	3261			171.333	-0.515	-0.22684	-0.24289	-0.42063	-0.36857	-0.30546
													21.4141	5515	3263	5903	7985	8894	3291			171.5	-0.51504	-0.20511	-0.24334	-0.42092	-0.36875	-0.30549
													21.4273	5456	3355	6014	7979	8505	3325			171.667	-0.51508	-0.18264	-0.24364	-0.42122	-0.36897	-0.3055
													21.4404	5529	3231	5893	8049	8549	3171			171.833	-0.51512	-0.15958	-0.24403	-0.42151	-0.36918	-0.30552
													21.4535	5413	3093	5985	7873	8431	3162			172	-0.51515	-0.13599	-0.24445	-0.42181	-0.36938	-0.30554
													21.4667	5605	3260	6153	8371	8493	3373			172.167	-0.51516	-0.11176	-0.24488	-0.42213	-0.3696	-0.30556
													21.4798	5249	3087	5884	8047	8497	3268			172.333	-0.51514	-0.08695	-0.2454	-0.42243	-0.36983	-0.30557
													21.4929	5451	3190	5860	8139	8593	3293			172.5	-0.5151	-0.06225	-0.24591	-0.42273	-0.37005	-0.30558
													21.506	5434	3107	6066	8220	8417	3399			172.667	-0.51504	-0.03812	-0.24643	-0.42305	-0.37027	-0.3056
													21.5192	5632	3158	5975	7950	8279	3323			172.833	-0.51495	-0.01453	-0.24693	-0.42336	-0.37051	-0.3056
													21.5323	5307	3064	5884	7956	8202	3291			173	-0.51474	0.0085	-0.24745	-0.4237	-0.37077	-0.3056
													21.5454	5263	3094	5674	7892	8216	3277			173.167	-0.51454	0.03082	-0.24795	-0.42403	-0.37103	-0.30561
													21.5586	5223	2846	5791	7913	8335	3126			173.333	-0.51432	0.05189	-0.24848	-0.42435	-0.3713	-0.30562
													21.5717	5293	3316	5774	8117	8351	3174			173.5	-0.51408	0.07186	-0.24899	-0.42467	-0.37156	-0.30565
													21.5848	5076	3210	5524	7812	8367	3204			173.667	-0.51374	0.08842	-0.24948	-0.42501	-0.37187	-0.30571
													21.598	5154	3397	5675	7914	8186	3332			173.833	-0.51343	0.10319	-0.25001	-0.42534	-0.37214	-0.30578
													21.6111	5323	3732	5791	7956	8379	3201			174	-0.51311	0.11606	-0.25055	-0.42567	-0.37237	-0.30587
													21.6242	5295	3313	5561	7749	8124	3215			174.167	-0.51279	0.12776	-0.2511	-0.42599	-0.37261	-0.30596
													21.6374	5243	3589	5956	8066	8339	3189			174.333	-0.51242	0.1364	-0.25171	-0.42632	-0.37286	-0.3061
													21.6505	5256	3302	5635	7824	8311	3087			174.5	-0.51206	0.14311	-0.25228	-0.42664	-0.37314	-0.3062
													21.6636	5267	3372	5656	7974	8473	3194			174.667	-0.51171	0.14788	-0.25282	-0.42696	-0.37344	-0.30629
													21.6767	5125	3414	5782	7836	8303	3102			174.833	-0.51137	0.15125	-0.25335	-0.42728	-0.37373	-0.30638
													21.6899	5076	3230	5414	7736	8110	3080			175	-0.51106	0.15059	-0.25382	-0.42764	-0.37406	-0.30642
													21.703	5114	3139	5400	7729	8138	3150			175.167	-0.51075	0.14746	-0.25428	-0.428	-0.37435	-0.30646
													21.7161	5151	3031	5511	7780	8307	3115			175.333	-0.51047	0.14179	-0.25473	-0.42837	-0.37461	-0.3065
													21.7293	5095	2914	5643	7842	8218	3114			175.5	-0.5102	0.13457	-0.25518	-0.42873	-0.37487	-0.30655
													21.7424	5112	2936	5496	7714	8265	3354			175.667	-0.51	0.12445	-0.25556	-0.4291	-0.37513	-0.30657
													21.7555	5092	3015	5654	7705	8119	3031			175.833	-0.50979	0.113	-0.25598	-0.42947	-0.3754	-0.30662
													21.7687	4965	3010	5407	7743	7985	2964			176	-0.50957	0.1	-0.25637	-0.42983	-0.37566	-0.30666
													21.7818	5027	2963	5567	7649	8179	3230			176.167	-0.50937	0.08589	-0.25675	-0.4302	-0.37592	-0.3067
													21.7949	5064	2985	5677	7629	8230	3301			176.333	-0.50918	0.06968	-0.25717	-0.43052	-0.37616	-0.30676
													21.808	5148	2798	5654	7809	8157	3073			176.5	-0.509	0.05257	-0.25759	-0.43087	-0.37639	-0.30681
													21.8212	5135	2987	5435	7572	8136	2975			176.667	-0.50883	0.03444	-0.25805	-0.43121	-0.37662	-0.30685
													21.8343	5066	2803	5355	7523	7947	3079			176.833	-0.50867	0.01547	-0.25852	-0.43155	-0.37683	-0.30691
													21.8474	5171	2916	5586	7929	8203	3158			177	-0.50853	-0.00428	-0.25907	-0.4319	-0.37703	-0.30696
													21.8606	5219	2979	5678	7813	8308	3136			177.167	-0.50839	-0.02455	-0.25962	-0.43226	-0.37725	-0.30702
													21.8737	4996	2898	5462	7627	7917	3137			177.333	-0.50824	-0.04502	-0.26017	-0.43261	-0.37748	-0.30709
													21.8868	4709	2757	5454	7494	7801	2890			177.5	-0.50808	-0.06552	-0.26075	-0.43296	-0.37774	-0.30717
													21.9	5043	2841	5489	7695	7958	3109			177.667	-0.50794	-0.08571	-0.26134	-0.43332	-0.37808	-0.30726
													21.9131	5069	2863	5229	7617	8108	3214			177.833	-0.50781	-0.1056	-0.26188	-0.43368	-0.37839	-0.30738
													21.9262	4996	2677	5345	7513	7960	2900			178	-0.50767	-0.12506	-0.2624	-0.43404	-0.37867	-0.30752
													21.9394	5114	2893	5419	7679	8012	3080			178.167	-0.50753	-0.14428	-0.26293	-0.43441	-0.37896	-0.30767
													21.9525	4808	2737	5308	7528	7654	3012			178.333	-0.50738	-0.162	-0.26341	-0.43476	-0.37927	-0.30785
													21.9656	4885	2692	5253	7419	7940	3029			178.5	-0.50722	-0.1793	-0.26393	-0.4351	-0.37955	-0.30803
													21.9787	4871	2911	5376	7670	7919	3101			178.667	-0.50705	-0.19565	-0.26447	-0.43546	-0.37983	-0.3082
													21.9919	4930	2808	5164	7494	8011	3060			178.833	-0.50687	-0.21141	-0.26502	-0.43581	-0.3801	-0.30836
													22.005	4897	2685	5340	7550	7975	2898			179	-0.50666	-0.2258	-0.26566	-0.43618	-0.38036	-0.30855
													22.0181	4869	2901	5418	7710	7870	3104			179.167	-0.50645	-0.2394	-0.26626	-0.43655	-0.38065	-0.30876
													22.0313	5027	2825	5460	7584	7846	3205			179.333	-0.50623	-0.25216	-0.26685	-0.43691	-0.38095	-0.309
													22.0444	4953	2769	5276	7410	7839	3081			179.5	-0.50601	-0.26443	-0.26744	-0.43727	-0.38124	-0.30926
													22.0575	4941	2890	5332	7647	7895	3079			179.667	-0.50575	-0.27524	-0.26802	-0.43764	-0.38156	-0.30961
													22.0707	4783	2956	5323	7592	7961	2963			179.833	-0.50551	-0.2857	-0.2686	-0.43799	-0.38188	-0.30996
													22.0838	5004	2795	5241	7709	7955	3079			180	-0.50529	-0.29537	-0.26921	-0.43835	-0.38222	-0.31031
													22.0969	4583	2447	5118	7534	7582	2997			180.167	-0.50505	-0.30448	-0.26984	-0.43869	-0.38258	-0.31065
													22.11	4736	2646	4974	7180	7695	2801			180.333	-0.50483	-0.31288	-0.27042	-0.43902	-0.38296	-0.31101
													22.1232	4723	2717	5099	7414	7836	2987			180.5	-0.50463	-0.32063	-0.27105	-0.43937	-0.38335	-0.31131
													22.1363	4891	2792	5285	7685	7759	3103			180.667	-0.50443	-0.32786	-0.27168	-0.43973	-0.38374	-0.31158
													22.1494	4688	2810	5205	7346	7587	2958			180.833	-0.50424	-0.33452	-0.2723	-0.44011	-0.38413	-0.31177
													22.1626	4652	2826	5112	7518	7630	2973			181	-0.50411	-0.34049	-0.27295	-0.44049	-0.38454	-0.31165
													22.1757	4715	2790	5157	7521	7859	3092			181.167	-0.50397	-0.34613	-0.27359	-0.44086	-0.38491	-0.31166
													22.1888	4914	2754	5323	7445	7739	3072			181.333	-0.50384	-0.35135	-0.27421	-0.44123	-0.38528	-0.31167
													22.202	4708	2807	5240	7563	7684	2973			181.5	-0.50371	-0.35628	-0.27482	-0.4416	-0.38567	-0.31167
													22.2151	4546	2594	5058	7235	7394	2743			181.667	-0.50361	-0.36058	-0.27548	-0.44198	-0.38604	-0.31157
													22.2282	4835	2817	5279	7208	7581	2997			181.833	-0.50347	-0.36465	-0.27615	-0.44236	-0.38642	-0.3115
													22.2413	4630	2533	5022	7316	7575	2837			182	-0.50332	-0.36841	-0.27684	-0.44275	-0.3868	-0.31144
													22.2545	4944	2664	5069	7323	7732	2899			182.167	-0.50317	-0.37195	-0.27745	-0.44316	-0.38719	-0.31138
													22.2676	4777	2649	5048	7380	7457	2972			182.333	-0.50296	-0.37497	-0.27821	-0.44359	-0.38759	-0.3113
													22.2807	4823	2800	5195	7237	7422	2920			182.5	-0.50274	-0.37779	-0.27895	-0.44402	-0.38798	-0.31123
													22.2939	4530	2496	4840	7219	7412	2593			182.667	-0.50251	-0.38032	-0.27967	-0.44445	-0.38837	-0.31115
													22.307	4625	2550	5067	7271	7430	2888			182.833	-0.50227	-0.38265	-0.28036	-0.44489	-0.38878	-0.31108
													22.3201	4603	2700	4996	7246	7521	3068			183	-0.50195	-0.38482	-0.28105	-0.44535	-0.38918	-0.31103
													22.3332	4692	2532	4920	7382	7473	2862			183.167	-0.50163	-0.38695	-0.28169	-0.44578	-0.38959	-0.31099
													22.3464	4570	2835	4810	7208	7511	2860			183.333	-0.50129	-0.38886	-0.28238	-0.44621	-0.39003	-0.31095
													22.3595	4759	2721	4934	7373	7512	2894			183.5	-0.50093	-0.39063	-0.28305	-0.44664	-0.39049	-0.31092
													22.3727	4646	2619	5041	7227	7413	2941			183.667	-0.50053	-0.39199	-0.28367	-0.44706	-0.39101	-0.31093
													22.3858	4785	2680	5053	7449	7370	2848			183.833	-0.50017	-0.39336	-0.28434	-0.4475	-0.39148	-0.31093
													22.3989	4466	2695	4830	7392	7241	2911			184	-0.49981	-0.39464	-0.28505	-0.44793	-0.39193	-0.31093
													22.412	4597	2451	5055	7166	7210	2941			184.167	-0.49946	-0.39584	-0.28578	-0.44836	-0.39236	-0.31093
													22.4252	4506	2514	4890	7293	7365	2671			184.333	-0.49913	-0.39687	-0.28658	-0.44876	-0.3928	-0.31096
													22.4383	4724	2640	4913	7260	7364	2823			184.5	-0.49879	-0.39784	-0.28736	-0.44916	-0.39323	-0.31098
													22.4514	4612	2662	4811	7185	7239	2696			184.667	-0.49845	-0.39872	-0.28818	-0.44958	-0.39364	-0.31099
													22.4646	4441	2745	4764	7294	7590	2863			184.833	-0.49809	-0.39957	-0.289	-0.44999	-0.39403	-0.31101
													22.4777	4628	2673	4979	7280	7373	3030			185	-0.49772	-0.40027	-0.28983	-0.45036	-0.39449	-0.31104
													22.4908	4582	2660	4863	7119	7339	2878			185.167	-0.49736	-0.40102	-0.2906	-0.45076	-0.39494	-0.31107
													22.5039	4472	2673	4872	7165	7119	2745			185.333	-0.49701	-0.40177	-0.29138	-0.45118	-0.39537	-0.31112
													22.5171	4428	2495	4933	7191	7159	2763			185.5	-0.49665	-0.40245	-0.29216	-0.4516	-0.39581	-0.31117
													22.5302	4537	2559	4699	7097	7235	2720			185.667	-0.4963	-0.40301	-0.29293	-0.45205	-0.39627	-0.31122
													22.5433	4202	2406	4586	7175	7080	2644			185.833	-0.49596	-0.40357	-0.29373	-0.4525	-0.39671	-0.31128
													22.5565	4461	2608	4735	7340	7254	2836			186	-0.49566	-0.40414	-0.29452	-0.45294	-0.39718	-0.31136
													22.5696	4535	2579	4705	7145	7220	2846			186.167	-0.49537	-0.40469	-0.29531	-0.45337	-0.39768	-0.31144
													22.5827	4566	2401	4650	6968	7082	2719			186.333	-0.49516	-0.40516	-0.2962	-0.45378	-0.39817	-0.31152
													22.5959	4491	2582	4763	7127	7298	2822			186.5	-0.49495	-0.40564	-0.29708	-0.4542	-0.39865	-0.31159
													22.609	4465	2645	4692	7139	7145	2775			186.667	-0.4948	-0.40611	-0.29796	-0.45461	-0.39913	-0.31165
													22.6221	4371	2711	4862	7135	7212	2816			186.833	-0.49463	-0.40658	-0.29883	-0.45501	-0.39963	-0.3117
													22.6352	4476	2676	4774	7169	7202	2658			187	-0.4945	-0.40701	-0.29978	-0.4554	-0.4002	-0.31176
													22.6484	4350	2661	4667	6996	7083	2582			187.167	-0.49431	-0.40746	-0.30075	-0.4558	-0.40074	-0.31182
													22.6615	4440	2771	4491	7061	7247	2642			187.333	-0.4941	-0.40792	-0.30172	-0.45621	-0.40125	-0.31187
													22.6746	4217	2668	4636	7028	7245	2703			187.5	-0.49391	-0.40837	-0.30269	-0.45663	-0.40175	-0.31192
													22.6878	4424	2771	4679	7074	7149	2719			187.667	-0.49351	-0.40885	-0.30371	-0.45709	-0.40225	-0.31198
													22.7009	4390	2827	4543	7124	7191	2636			187.833	-0.49311	-0.40932	-0.30471	-0.45756	-0.40277	-0.31203
													22.714	4330	2867	4614	7033	7135	2634			188	-0.49257	-0.40982	-0.30574	-0.45802	-0.40328	-0.31209
													22.7272	4358	3183	4682	7147	7360	2763			188.167	-0.492	-0.41033	-0.3068	-0.45849	-0.40379	-0.31215
													22.7403	4252	2931	4508	7098	7148	2664			188.333	-0.49137	-0.41086	-0.30786	-0.45903	-0.40427	-0.31224
													22.7534	4453	3105	4588	6996	7200	2669			188.5	-0.49078	-0.41137	-0.3089	-0.45953	-0.4048	-0.31232
													22.7665	4388	3240	4412	6994	7112	2757			188.667	-0.49018	-0.41189	-0.30994	-0.46003	-0.40534	-0.31241
													22.7797	4204	3091	4285	6756	7152	2666			188.833	-0.48958	-0.41242	-0.31098	-0.46053	-0.40589	-0.3125
													22.7928	4298	3304	4570	7117	7177	2894			189	-0.48896	-0.41282	-0.31199	-0.46107	-0.40644	-0.31263
													22.8059	4112	3012	4493	6896	7201	2675			189.167	-0.48835	-0.41313	-0.313	-0.46159	-0.40698	-0.31274
													22.8191	4193	2875	4485	6750	6982	2633			189.333	-0.48775	-0.41325	-0.31402	-0.46211	-0.40752	-0.31285
													22.8322	4180	2836	4354	6956	7070	2770			189.5	-0.48717	-0.41338	-0.31502	-0.46265	-0.40807	-0.31295
													22.8453	4160	2776	4593	6811	7096	2540			189.667	-0.48663	-0.41353	-0.31593	-0.46321	-0.40859	-0.31308
													22.8585	4185	2717	4491	7047	6886	2567			189.833	-0.48609	-0.41371	-0.31689	-0.46375	-0.40913	-0.31323
													22.8716	4229	2803	4469	6952	6935	2657			190	-0.48556	-0.41392	-0.3179	-0.46428	-0.40966	-0.3134
													22.8847	4362	2571	4346	6961	7129	2641			190.167	-0.48503	-0.41414	-0.31891	-0.46481	-0.4102	-0.31358
													22.8979	4193	2528	4566	6904	6846	2625			190.333	-0.48453	-0.41443	-0.31992	-0.46534	-0.41074	-0.31381
													22.911	4048	2420	4436	6895	6732	2675			190.5	-0.48402	-0.41472	-0.32095	-0.46587	-0.41127	-0.31403
													22.9241	4373	2707	4611	6999	6823	2670			190.667	-0.48352	-0.41502	-0.32198	-0.46641	-0.41178	-0.31429
													22.9372	4248	2526	4363	6898	6779	2636			190.833	-0.48304	-0.41533	-0.32299	-0.46697	-0.41229	-0.31456
													22.9504	4345	2534	4342	7103	6817	2625			191	-0.48256	-0.4157	-0.32406	-0.46753	-0.41284	-0.31487
													22.9635	3916	2392	4363	6774	6629	2482			191.167	-0.48209	-0.41604	-0.32509	-0.46809	-0.41339	-0.31517
													22.9766	4127	2307	4435	6923	6827	2684			191.333	-0.48164	-0.41639	-0.32611	-0.46864	-0.41395	-0.31546
													22.9898	4224	2489	4350	6818	6730	2616			191.5	-0.4812	-0.41675	-0.32712	-0.4692	-0.4145	-0.31574
													23.0029	4054	2467	4313	6821	6769	2644			191.667	-0.48082	-0.41712	-0.32817	-0.46978	-0.4151	-0.31601
													23.016	3987	2251	4413	6765	6754	2290			191.833	-0.48043	-0.4175	-0.32926	-0.47039	-0.41567	-0.31626
													23.0292	4318	2466	4423	7109	6921	2671			192	-0.48003	-0.41789	-0.33034	-0.47101	-0.41626	-0.31649
													23.0423	4115	2458	4456	6924	6862	2608			192.167	-0.47965	-0.41828	-0.33144	-0.47164	-0.41685	-0.31673
													23.0554	4003	2449	4176	6922	6908	2575			192.333	-0.47929	-0.41871	-0.33266	-0.47231	-0.41744	-0.31693
													23.0685	4054	2487	4435	6847	6663	2624			192.5	-0.47893	-0.41914	-0.33381	-0.47295	-0.41804	-0.31714
													23.0817	4066	2383	4374	6937	6774	2618			192.667	-0.47858	-0.41956	-0.33497	-0.47358	-0.41864	-0.31735
													23.0948	4010	2440	4214	6659	6695	2672			192.833	-0.47824	-0.41997	-0.33614	-0.47419	-0.41924	-0.31755
													23.1079	3981	2232	4222	6652	6559	2446			193	-0.47794	-0.4204	-0.33735	-0.47481	-0.41986	-0.31774
													23.1211	4036	2470	4323	6663	6721	2458			193.167	-0.47766	-0.42082	-0.33856	-0.47544	-0.42048	-0.31792
													23.1342	4158	2384	4185	6742	6564	2632			193.333	-0.47738	-0.42125	-0.33976	-0.47608	-0.42112	-0.31807
													23.1473	4086	2653	4357	6704	6740	2553			193.5	-0.47712	-0.42168	-0.34096	-0.47671	-0.42176	-0.3182
													23.1605	4115	2596	4397	6716	6647	2733			193.667	-0.47695	-0.42211	-0.34219	-0.47734	-0.42241	-0.31827
													23.1736	4027	2392	4233	6685	6622	2452			193.833	-0.47677	-0.42253	-0.34337	-0.47797	-0.42306	-0.31836
													23.1867	4233	2452	4249	6703	6531	2572			194	-0.4766	-0.42297	-0.34455	-0.4786	-0.42374	-0.31843
													23.1999	3975	2530	4306	6618	6683	2594			194.167	-0.47644	-0.42341	-0.34572	-0.47922	-0.42441	-0.3185
													23.213	3889	2392	4062	6619	6396	2464			194.333	-0.47636	-0.42388	-0.34683	-0.47984	-0.42513	-0.31851
													23.2261	3967	2422	4253	6416	6524	2450			194.5	-0.47626	-0.42434	-0.34791	-0.48046	-0.42584	-0.31855
													23.2392	3829	2356	3948	6782	6568	2404			194.667	-0.47618	-0.42479	-0.34897	-0.48108	-0.42654	-0.31859
													23.2524	3956	2352	4429	6451	6258	2425			194.833	-0.47613	-0.42526	-0.35003	-0.4817	-0.42724	-0.31863
													23.2655	4062	2415	4257	6672	6254	2436			195	-0.47613	-0.42575	-0.35102	-0.48233	-0.4279	-0.31863
													23.2786	3854	2259	4240	6635	6446	2352			195.167	-0.47614	-0.42624	-0.352	-0.48297	-0.42855	-0.31864
													23.2918	3820	2294	4133	6513	6306	2229			195.333	-0.47617	-0.42674	-0.35296	-0.48361	-0.42919	-0.31863
													23.3049	3972	2458	4248	6588	6355	2487			195.5	-0.47622	-0.42724	-0.35388	-0.48426	-0.42985	-0.31861
													23.318	3976	2178	4122	6441	6315	2560			195.667	-0.47638	-0.42777	-0.35475	-0.48493	-0.43039	-0.31858
													23.3312	4143	2505	4180	6491	6374	2459			195.833	-0.47651	-0.42829	-0.35559	-0.48558	-0.431	-0.31855
													23.3443	3906	2410	4085	6401	6332	2472			196	-0.47666	-0.42881	-0.3564	-0.48623	-0.43163	-0.31853
													23.3574	4006	2331	4141	6375	6082	2474			196.167	-0.47683	-0.42934	-0.35721	-0.48688	-0.43226	-0.31852
													23.3706	4015	2446	4154	6762	6351	2520			196.333	-0.47712	-0.42988	-0.35793	-0.48753	-0.43294	-0.31851
													23.3837	4111	2417	4021	6528	6292	2619			196.5	-0.47739	-0.43042	-0.35866	-0.48817	-0.43363	-0.31852
													23.3968	3837	2290	3987	6475	6303	2348			196.667	-0.47769	-0.43096	-0.3594	-0.48879	-0.43435	-0.31853
													23.4099	4068	2521	4067	6523	6265	2450			196.833	-0.47801	-0.43152	-0.36014	-0.48942	-0.43507	-0.31854
													23.4231	3749	2229	3996	6304	6167	2324			197	-0.47844	-0.43208	-0.3608	-0.49001	-0.43583	-0.31857
													23.4362	3912	2413	4028	6328	6156	2383			197.167	-0.47886	-0.43264	-0.36145	-0.49061	-0.43656	-0.3186
													23.4493	3759	2354	4143	6336	6135	2505			197.333	-0.47931	-0.43321	-0.36211	-0.4912	-0.43729	-0.31865
													23.4625	3807	2270	4052	6388	6172	2366			197.5	-0.47979	-0.43379	-0.36278	-0.49178	-0.43801	-0.31871
													23.4756	3817	2281	3795	6208	6124	2268			197.667	-0.48038	-0.43437	-0.36334	-0.49233	-0.43871	-0.31881
													23.4887	3879	2304	4156	6218	5943	2395			197.833	-0.48096	-0.43494	-0.36389	-0.49288	-0.43943	-0.31889
													23.5019	3840	2335	3872	6308	5926	2146			198	-0.48156	-0.43552	-0.36444	-0.49341	-0.44015	-0.31895
													23.515	3797	2074	3806	6336	5959	2387			198.167	-0.48218	-0.4361	-0.36499	-0.49392	-0.44088	-0.31902
													23.5281	3887	2394	4121	6208	5916	2476			198.333	-0.48293	-0.43668	-0.36547	-0.49439	-0.44164	-0.3191
													23.5412	3827	2244	3825	6082	6036	2205			198.5	-0.48367	-0.43727	-0.36595	-0.49487	-0.44241	-0.31917
													23.5544	3731	2208	3791	6172	5780	2315			198.667	-0.48443	-0.43785	-0.36642	-0.49534	-0.44319	-0.31922
													23.5675	3885	2304	3993	6228	6053	2481			198.833	-0.4852	-0.43844	-0.36688	-0.4958	-0.44396	-0.31926
													23.5806	3937	2154	3956	6450	5869	2383			199	-0.48608	-0.43906	-0.36727	-0.49625	-0.44478	-0.31927
													23.5938	3787	2067	3701	6038	5940	2175			199.167	-0.48693	-0.43967	-0.36766	-0.49673	-0.44558	-0.31929
													23.6069	3747	2255	3869	6132	5813	2250			199.333	-0.4878	-0.4403	-0.36803	-0.4972	-0.44637	-0.31932
													23.62	3849	2335	3931	6282	5922	2446			199.5	-0.48869	-0.44093	-0.3684	-0.49766	-0.44719	-0.31936
													23.6332	3851	2254	3777	6203	6094	2408			199.667	-0.48966	-0.4416	-0.36871	-0.49815	-0.44801	-0.31939
													23.6463	3769	2275	3921	6260	5966	2486			199.833	-0.49062	-0.44224	-0.36906	-0.49861	-0.44883	-0.31943
													23.6594	3546	2208	3876	6004	5907	2164			200	-0.49159	-0.44289	-0.36939	-0.49906	-0.44967	-0.31947
													23.6725	3950	2157	3855	6064	5854	2245			200.167	-0.49256	-0.44354	-0.36968	-0.49949	-0.4505	-0.3195
													23.6857	3733	2275	3922	6366	5940	2393			200.333	-0.49362	-0.44421	-0.36999	-0.49991	-0.45145	-0.3196
													23.6988	3688	2297	3924	6246	5749	2291			200.5	-0.49466	-0.44486	-0.3703	-0.50036	-0.4524	-0.31969
													23.7119	3883	2193	4003	6210	5813	2285			200.667	-0.49571	-0.44551	-0.3706	-0.5008	-0.45336	-0.31977
													23.7251	3908	2234	3929	6103	5715	2329			200.833	-0.49677	-0.44618	-0.37093	-0.50123	-0.45433	-0.31983
													23.7382	3744	2115	3780	5935	5668	2085			201	-0.4979	-0.44686	-0.37125	-0.50167	-0.45536	-0.31995
													23.7513	3503	2170	3728	5889	5867	2294			201.167	-0.49902	-0.44756	-0.37158	-0.50209	-0.45633	-0.32005
													23.7645	3664	2318	3760	6078	5772	2367			201.333	-0.50017	-0.44826	-0.37192	-0.50251	-0.45731	-0.32015
													23.7776	3640	2201	3663	5928	5736	2247			201.5	-0.50134	-0.44896	-0.37227	-0.50292	-0.45828	-0.32025
													23.7907	3596	2149	3788	6071	5870	2127			201.667	-0.50258	-0.44969	-0.3726	-0.50331	-0.45913	-0.32037
													23.8039	3663	2042	3796	5959	5683	2143			201.833	-0.5038	-0.45041	-0.3729	-0.50369	-0.45997	-0.3205
													23.817	3534	2139	3859	6097	5676	2285			202	-0.50504	-0.45113	-0.37319	-0.50406	-0.46083	-0.32063
													23.8301	3531	2197	3671	5978	5767	2197			202.167	-0.50631	-0.45186	-0.3735	-0.50443	-0.4617	-0.32075
													23.8432	3650	2170	3737	5807	5737	2092			202.333	-0.50763	-0.4526	-0.3738	-0.50477	-0.46254	-0.3209
													23.8564	3817	2326	3707	6004	5745	2307			202.5	-0.50894	-0.45333	-0.37413	-0.50512	-0.46343	-0.32103
													23.8695	3684	2146	3752	6047	5744	2329			202.667	-0.51025	-0.45408	-0.37447	-0.50547	-0.46433	-0.32115
													23.8826	3686	2126	3834	5927	5656	2119			202.833	-0.51156	-0.45483	-0.37481	-0.50583	-0.46526	-0.32127
													23.8958	3695	2184	3628	6080	5595	2308			203	-0.51293	-0.45562	-0.3752	-0.50618	-0.46629	-0.32135
													23.9089	3556	2091	3558	5849	5469	2073			203.167	-0.51429	-0.45641	-0.37553	-0.50655	-0.46728	-0.32142
													23.922	3580	2029	3647	5928	5355	2058			203.333	-0.51567	-0.45721	-0.37582	-0.5069	-0.46827	-0.32149
													23.9352	3577	1945	3841	5970	5593	2039			203.5	-0.51707	-0.45802	-0.37607	-0.50725	-0.46925	-0.32155
													23.9483	3574	2119	3571	5700	5665	2281			203.667	-0.51852	-0.45887	-0.37627	-0.5076	-0.47026	-0.32158
													23.9614	3464	2152	3674	5808	5387	2299			203.833	-0.51995	-0.45971	-0.37653	-0.50791	-0.47128	-0.32163
													23.9745	3499	1975	3521	5933	5483	2197			204	-0.5214	-0.46055	-0.37682	-0.50821	-0.4723	-0.32169
													23.9877	3574	2150	3673	5736	5492	2228			204.167	-0.52285	-0.4614	-0.37711	-0.50849	-0.47332	-0.32175
													24.0008	3656	2135	3597	5820	5322	2054			204.333	-0.52434	-0.46226	-0.37743	-0.50871	-0.4744	-0.32186
													24.0139	3657	2305	3719	5811	5638	2164			204.5	-0.52582	-0.46313	-0.37775	-0.50896	-0.47547	-0.32197
													24.0271	3609	2182	3609	5874	5607	2205			204.667	-0.5273	-0.464	-0.37804	-0.50921	-0.47653	-0.32206
													24.0402	3597	2049	3740	5806	5440	2253			204.833	-0.52879	-0.46487	-0.3783	-0.50947	-0.4776	-0.32214
													24.0533	3475	2089	3613	5827	5301	2163			205	-0.53028	-0.46577	-0.37854	-0.5097	-0.47874	-0.32226
													24.0664	3485	2057	3587	5727	5550	2198			205.167	-0.53177	-0.46667	-0.37879	-0.50993	-0.47986	-0.32238
													24.0796	3529	2125	3770	5529	5510	2180			205.333	-0.53327	-0.46758	-0.37903	-0.51017	-0.48099	-0.3225
													24.0927	3422	2082	3684	5767	5578	2146			205.5	-0.53478	-0.4685	-0.37927	-0.51041	-0.4821	-0.32264
													24.1058	3491	2156	3645	5767	5319	2108			205.667	-0.5363	-0.46944	-0.37946	-0.51066	-0.48325	-0.32279
													24.119	3726	2094	3705	5638	5438	2205			205.833	-0.53781	-0.47037	-0.37965	-0.51092	-0.48439	-0.32295
													24.1321	3410	2227	3564	5717	5385	2111			206	-0.53934	-0.4713	-0.37983	-0.5112	-0.48555	-0.32311
													24.1452	3697	2139	3537	5886	5593	2372			206.167	-0.54087	-0.47223	-0.37999	-0.5115	-0.48672	-0.32327
													24.1584	3376	2175	3574	5713	5354	2143			206.333	-0.54243	-0.47319	-0.3802	-0.51186	-0.4879	-0.32344
													24.1715	3585	2260	3606	5792	5442	2322			206.5	-0.54399	-0.47415	-0.38042	-0.51223	-0.48912	-0.32362
													24.1846	3549	2107	3757	5770	5522	2379			206.667	-0.54555	-0.47511	-0.38066	-0.51259	-0.49035	-0.32378
													24.1977	3525	2098	3616	5770	5494	2103			206.833	-0.54711	-0.47608	-0.38094	-0.51297	-0.49158	-0.32393
													24.2109	3410	2106	3420	5542	5271	2048			207	-0.54867	-0.47707	-0.38131	-0.51338	-0.4929	-0.32405
													24.224	3539	2021	3658	5632	5323	2112			207.167	-0.55021	-0.47807	-0.38166	-0.51377	-0.49419	-0.32418
													24.2371	3438	2199	3503	5786	5418	2079			207.333	-0.55176	-0.47907	-0.38204	-0.51416	-0.49547	-0.32434
													24.2503	3543	2188	3665	5492	5409	2169			207.5	-0.55332	-0.48007	-0.38244	-0.51457	-0.49676	-0.32453
													24.2634	3547	2212	3528	5757	5192	2070			207.667	-0.55487	-0.48111	-0.38289	-0.51498	-0.49802	-0.32471
													24.2765	3425	2110	3535	5432	5297	2072			207.833	-0.55642	-0.48213	-0.38328	-0.5154	-0.49927	-0.32489
													24.2897	3390	2216	3524	5702	5321	2117			208	-0.55798	-0.48315	-0.38364	-0.51585	-0.50051	-0.32507
													24.3028	3337	2135	3501	5563	5310	2183			208.167	-0.55952	-0.48417	-0.38399	-0.51631	-0.50176	-0.32527
													24.3159	3558	2131	3389	5856	5180	2044			208.333	-0.56106	-0.48523	-0.38428	-0.51685	-0.503	-0.32548
													24.3291	3361	2341	3534	5585	5560	2052			208.5	-0.56259	-0.48628	-0.38462	-0.51738	-0.50431	-0.32566
													24.3422	3301	2026	3447	5563	5279	1893			208.667	-0.56411	-0.48734	-0.38493	-0.51792	-0.50564	-0.32584
													24.3553	3433	2185	3625	5628	5274	2110			208.833	-0.56561	-0.4884	-0.38523	-0.51848	-0.50698	-0.32603
													24.3684	3447	2277	3612	5273	5337	2171			209	-0.56705	-0.48948	-0.38553	-0.51909	-0.50841	-0.32619
													24.3816	3287	2085	3221	5409	5295	2101			209.167	-0.56848	-0.49056	-0.38587	-0.51968	-0.50977	-0.32636
													24.3947	3303	2123	3381	5316	5104	2038			209.333	-0.56989	-0.49164	-0.38621	-0.52027	-0.51113	-0.32653
													24.4078	3423	2247	3548	5404	5255	2117			209.5	-0.57127	-0.49273	-0.38655	-0.52085	-0.51247	-0.32671
													24.421	3527	2132	3527	5553	5131	2088			209.667	-0.57257	-0.49382	-0.3869	-0.52143	-0.51383	-0.32689
													24.4341	3135	1940	3287	5373	5081	1913			209.833	-0.57388	-0.49491	-0.38723	-0.52201	-0.51521	-0.32706
													24.4472	3327	2187	3459	5319	5245	1915			210	-0.57517	-0.496	-0.38754	-0.52259	-0.51659	-0.32723
													24.4604	3426	2203	3471	5451	5233	2153			210.167	-0.57644	-0.49709	-0.38786	-0.52316	-0.51799	-0.3274
													24.4735	3261	1865	3394	5175	5018	1986			210.333	-0.5776	-0.4982	-0.38809	-0.52376	-0.51944	-0.32757
													24.4866	3131	1948	3355	5171	4945	1832			210.5	-0.57878	-0.49931	-0.38832	-0.52437	-0.52086	-0.32774
													24.4997	3462	2093	3429	5221	5216	2127			210.667	-0.57995	-0.50043	-0.38853	-0.525	-0.52228	-0.32791
													24.5129	3303	2264	3395	5442	5045	2015			210.833	-0.58105	-0.50156	-0.38872	-0.52564	-0.52372	-0.32809
													24.526	3425	2255	3417	5295	5106	1985			211	-0.58192	-0.50272	-0.38886	-0.52631	-0.5252	-0.32825
													24.5391	3370	1942	3342	5339	5004	2083			211.167	-0.58286	-0.50389	-0.38904	-0.52697	-0.52672	-0.32841
													24.5523	3146	2105	3367	5428	5069	1962			211.333	-0.58378	-0.50506	-0.38923	-0.52762	-0.52826	-0.32858
													24.5654	3278	2154	3307	5309	5211	1965			211.5	-0.58468	-0.50624	-0.38945	-0.52828	-0.52983	-0.32874
													24.5785	3222	2251	3256	5391	5073	2060			211.667	-0.58542	-0.50746	-0.38969	-0.52896	-0.5315	-0.32893
													24.5917	3210	2255	3386	5295	5218	2045			211.833	-0.5862	-0.50868	-0.38988	-0.52964	-0.53311	-0.32913
													24.6048	3181	2087	3169	5187	4963	1786			212	-0.58697	-0.5099	-0.39005	-0.53034	-0.5347	-0.32933
													24.6179	3375	2106	3337	5035	4908	1969			212.167	-0.58766	-0.51113	-0.39023	-0.53105	-0.53631	-0.32953
													24.631	3190	2190	3287	5218	4891	1947			212.333	-0.58818	-0.51238	-0.39051	-0.53179	-0.53795	-0.32979
													24.6442	3256	2230	3386	5335	5205	2102			212.5	-0.5887	-0.51363	-0.39079	-0.53252	-0.5396	-0.33001
													24.6573	2891	1907	3084	5064	4634	1743			212.667	-0.58916	-0.51488	-0.39106	-0.53326	-0.54128	-0.33021
													24.6704	3161	2135	3403	5310	4875	1954			212.833	-0.58956	-0.51614	-0.39131	-0.534	-0.54298	-0.33041
													24.6836	3274	2065	3304	5165	4942	2025			213	-0.58988	-0.51743	-0.39168	-0.53479	-0.54472	-0.33057
													24.6967	3309	1916	3317	5360	4887	1974			213.167	-0.59022	-0.51871	-0.39201	-0.53557	-0.54644	-0.33072
													24.7098	3320	2041	3385	5034	4996	1973			213.333	-0.59054	-0.52	-0.39233	-0.53636	-0.54814	-0.33086
													24.723	3247	2078	3348	5131	4894	1989			213.5	-0.59084	-0.52128	-0.39263	-0.53716	-0.54984	-0.33098
													24.7361	3243	1958	3289	5093	4783	1953			213.667	-0.59107	-0.52259	-0.39286	-0.53802	-0.55152	-0.33107
													24.7492	3140	1996	3150	5095	4819	1862			213.833	-0.5913	-0.5239	-0.39305	-0.53887	-0.55321	-0.33119
													24.7624	3277	1891	3349	5043	4896	1951			214	-0.5915	-0.52521	-0.39321	-0.5397	-0.55489	-0.33135
													24.7755	3232	1949	3352	5093	4766	1930			214.167	-0.5917	-0.52652	-0.39337	-0.54054	-0.55656	-0.33153
													24.7886	3437	2090	3373	5080	5025	2141			214.333	-0.59185	-0.52786	-0.39344	-0.54138	-0.55814	-0.33173
													24.8017	3177	1848	3267	5133	4733	1910			214.5	-0.59203	-0.52921	-0.39354	-0.54222	-0.55972	-0.33191
													24.8149	3268	1964	3205	5143	4722	1829			214.667	-0.59222	-0.53055	-0.39364	-0.54306	-0.56131	-0.33209
													24.828	3159	1803	3182	5095	4750	1956			214.833	-0.59242	-0.5319	-0.39375	-0.54391	-0.56288	-0.33228
													24.8411	2970	1844	3052	4804	4644	1763			215	-0.59266	-0.53327	-0.39392	-0.54475	-0.56439	-0.33252
													24.8543	3188	1882	3097	4919	4722	1858			215.167	-0.59287	-0.53463	-0.39408	-0.54562	-0.56592	-0.33274
													24.8674	3151	1987	3170	4917	4734	1760			215.333	-0.59314	-0.53599	-0.3942	-0.5465	-0.56742	-0.33297
													24.8805	3128	1974	3200	5040	4599	2015			215.5	-0.59349	-0.53736	-0.39428	-0.54738	-0.56892	-0.33319
													24.8937	3062	2020	3232	5032	4818	1941			215.667	-0.5941	-0.53873	-0.39441	-0.54832	-0.57036	-0.33346
													24.9068	3265	1941	3235	5059	4836	1826			215.833	-0.59479	-0.54012	-0.39451	-0.54925	-0.57178	-0.3337
													24.9199	3241	2032	3226	4976	4860	1930			216	-0.59561	-0.54151	-0.3946	-0.55021	-0.57322	-0.33391
													24.9331	3152	1967	3173	4998	4713	2007			216.167	-0.59644	-0.54291	-0.39467	-0.55117	-0.57469	-0.33411
													24.9462	3129	2020	3250	5080	4765	1875			216.333	-0.59746	-0.54433	-0.39469	-0.55221	-0.57608	-0.3343
													24.9593	3114	1924	3161	4972	4665	1861			216.5	-0.59848	-0.54573	-0.39471	-0.55323	-0.57753	-0.33451
													24.9724	3009	2025	3131	4784	4513	1799			216.667	-0.59957	-0.54712	-0.39471	-0.55424	-0.579	-0.33474
													24.9856	3109	1936	3215	4686	4487	1964			216.833	-0.60073	-0.5485	-0.39469	-0.55525	-0.58049	-0.33499
													24.9987	3057	1951	3134	5153	4679	1795			217	-0.60198	-0.54989	-0.39458	-0.55629	-0.58209	-0.33528
													25.0118	3081	1902	3249	4905	4621	1893			217.167	-0.60319	-0.55129	-0.39447	-0.55732	-0.58367	-0.33556
													25.025	3149	1960	3111	5043	4760	1890			217.333	-0.60449	-0.5527	-0.39435	-0.55835	-0.58524	-0.33586
													25.0381	2939	1793	2922	4751	4703	1824			217.5	-0.60585	-0.5541	-0.39425	-0.5594	-0.5868	-0.33615
													25.0512	3033	1880	3093	4903	4620	1757			217.667	-0.60739	-0.55553	-0.39414	-0.56044	-0.5884	-0.33649
													25.0644	3096	1845	3079	4909	4613	1964			217.833	-0.60891	-0.55695	-0.39407	-0.56151	-0.58998	-0.33682
													25.0775	3101	1906	3138	4644	4610	1797			218	-0.61059	-0.55838	-0.39399	-0.56261	-0.59155	-0.33715
													25.0906	2999	1758	3150	4868	4535	1770			218.167	-0.61243	-0.55982	-0.3939	-0.56372	-0.59311	-0.33748
													25.1037	2785	1960	3080	4839	4539	1851			218.333	-0.6144	-0.56128	-0.39387	-0.5649	-0.59465	-0.33781
													25.1169	2984	1832	3161	4881	4358	1881			218.5	-0.61639	-0.56273	-0.39379	-0.56606	-0.59618	-0.33811
													25.13	3102	1945	3069	4785	4600	1800			218.667	-0.61844	-0.5642	-0.3937	-0.5672	-0.59772	-0.3384
													25.1431	3200	1987	2978	5010	4531	1928			218.833	-0.62053	-0.56567	-0.39361	-0.56835	-0.59928	-0.33868
													25.1563	2945	1892	2996	4720	4489	1982			219	-0.62283	-0.56717	-0.39344	-0.56953	-0.60083	-0.33891
													25.1694	2994	1871	2972	4789	4505	1810			219.167	-0.62511	-0.56864	-0.39328	-0.5707	-0.60238	-0.33916
													25.1825	2998	1872	3101	4788	4448	1845			219.333	-0.62747	-0.57011	-0.39311	-0.57188	-0.60394	-0.33942
													25.1957	3244	1970	3173	4789	4429	1876			219.5	-0.62991	-0.57157	-0.3929	-0.57307	-0.60548	-0.33969
													25.2088	3012	1964	3065	4781	4630	1799			219.667	-0.63241	-0.57304	-0.39265	-0.57427	-0.60701	-0.33995
													25.2219	3220	1969	3170	4919	4462	1863			219.833	-0.63488	-0.57452	-0.39241	-0.57548	-0.60852	-0.34022
													25.2351	3147	1808	3193	4847	4579	1916			220	-0.63736	-0.576	-0.39214	-0.57671	-0.61003	-0.34051
													25.2482	2859	1923	2974	4507	4329	1779			220.167	-0.63984	-0.57747	-0.39184	-0.57794	-0.61156	-0.3408
													25.2613	3226	1933	3037	4877	4386	1766			220.333	-0.64233	-0.57896	-0.39153	-0.57922	-0.61304	-0.34113
													25.2744	3058	1908	3096	4818	4483	1882			220.5	-0.64479	-0.58043	-0.39126	-0.58047	-0.61456	-0.34144
													25.2876	3060	2067	3096	4844	4234	1908			220.667	-0.64722	-0.58188	-0.39098	-0.58174	-0.6161	-0.34174
													25.3007	3058	1954	2914	4808	4491	1908			220.833	-0.64965	-0.58332	-0.39067	-0.58303	-0.61764	-0.34205
													25.3138	3024	1959	2962	4636	4383	1899			221	-0.65199	-0.58473	-0.39037	-0.58433	-0.61917	-0.34235
													25.327	3001	2010	3136	4593	4359	1819			221.167	-0.65434	-0.58615	-0.39004	-0.58563	-0.62062	-0.34266
													25.3401	3207	2046	3088	5008	4564	1955			221.333	-0.65666	-0.58756	-0.38971	-0.58694	-0.62205	-0.34298
													25.3532	2820	2130	2871	4560	4438	1739			221.5	-0.65896	-0.58896	-0.38935	-0.58826	-0.62351	-0.34329
													25.3664	3022	2087	2973	4666	4419	1842			221.667	-0.66116	-0.59035	-0.38894	-0.58963	-0.62456	-0.3436
													25.3795	2899	2112	2916	4533	4391	1664			221.833	-0.66339	-0.59175	-0.38854	-0.59099	-0.62574	-0.3439
													25.3926	3033	2218	2995	4490	4526	1725			222	-0.66553	-0.59317	-0.38809	-0.59236	-0.62677	-0.34421
													25.4057	2836	1969	2925	4525	4485	1726			222.167	-0.6676	-0.59459	-0.38762	-0.59372	-0.62769	-0.3445
													25.4189	2882	2273	3073	4691	4460	1889			222.333	-0.66957	-0.59601	-0.38709	-0.59513	-0.62822	-0.34478
													25.432	3068	1995	2807	4560	4528	1770			222.5	-0.67156	-0.59743	-0.38655	-0.59652	-0.62873	-0.34505
													25.4451	3053	2288	3068	4769	4716	1815			222.667	-0.67352	-0.59884	-0.38601	-0.59792	-0.62915	-0.34529
													25.4583	2941	2148	3001	4402	4583	1808			222.833	-0.67545	-0.60025	-0.38547	-0.59933	-0.62947	-0.34552
													25.4714	3059	2219	2950	4615	4507	1747			223	-0.67726	-0.60165	-0.38487	-0.60076	-0.62936	-0.34574
													25.4845	2963	2193	2900	4609	4545	1698			223.167	-0.67908	-0.60302	-0.38432	-0.6022	-0.62928	-0.34597
													25.4977	2769	2069	2903	4434	4300	1678			223.333	-0.6809	-0.60438	-0.38375	-0.60366	-0.62911	-0.3462
													25.5108	2914	2128	3042	4721	4520	1836			223.5	-0.6827	-0.60572	-0.38317	-0.60513	-0.62868	-0.34642
													25.5239	2944	2010	2938	4644	4415	1813			223.667	-0.68447	-0.60701	-0.38259	-0.60667	-0.62767	-0.34663
													25.537	2952	2127	2926	4654	4405	1782			223.833	-0.68628	-0.6083	-0.38202	-0.60818	-0.62653	-0.34687
													25.5502	2980	1986	3011	4466	4474	1690			224	-0.68811	-0.60959	-0.38145	-0.60971	-0.62483	-0.34715
													25.5633	2897	2000	3006	4693	4379	1686			224.167	-0.68995	-0.61087	-0.38091	-0.61123	-0.62286	-0.34744
													25.5764	2922	2066	2872	4581	4254	1692			224.333	-0.69183	-0.61212	-0.38036	-0.61282	-0.62086	-0.34777
													25.5896	2891	1945	3065	4355	4269	1755			224.5	-0.69367	-0.61339	-0.3798	-0.6144	-0.61862	-0.34809
													25.6027	2947	1956	2920	4627	4382	1676			224.667	-0.6955	-0.61464	-0.37925	-0.61598	-0.61582	-0.34843
													25.6158	2736	1772	2865	4471	4119	1795			224.833	-0.69732	-0.6159	-0.3787	-0.61757	-0.61286	-0.34878
													25.629	2790	1917	2881	4558	4081	1736			225	-0.69914	-0.61713	-0.37819	-0.61921	-0.60933	-0.3492
													25.6421	2951	1885	2727	4546	4078	1595			225.167	-0.70098	-0.61835	-0.37767	-0.62085	-0.60573	-0.34957
													25.6552	2716	1796	2892	4470	4151	1637			225.333	-0.70283	-0.61957	-0.37718	-0.6225	-0.60208	-0.34995
													25.6684	2853	1807	2884	4573	4318	1653			225.5	-0.70468	-0.62076	-0.3767	-0.62416	-0.59817	-0.35031
													25.6815	2877	1826	2808	4465	4013	1770			225.667	-0.70658	-0.62189	-0.37624	-0.62581	-0.59371	-0.35065
													25.6946	2859	1741	2853	4353	4152	1638			225.833	-0.70847	-0.62303	-0.37576	-0.62744	-0.58911	-0.35097
													25.7077	3055	1891	3050	4606	4269	1910			226	-0.71033	-0.62415	-0.37525	-0.62909	-0.58423	-0.35129
													25.7209	2887	1906	2915	4542	4192	1813			226.167	-0.71216	-0.62525	-0.37474	-0.63075	-0.57907	-0.35161
													25.734	2879	1789	2884	4519	4153	1839			226.333	-0.71408	-0.62627	-0.37421	-0.63241	-0.5736	-0.35188
													25.7471	2849	1929	2947	4415	4142	1740			226.5	-0.71595	-0.62729	-0.37368	-0.6341	-0.56816	-0.35219
													25.7603	2976	1839	2868	4546	4218	1813			226.667	-0.71753	-0.62829	-0.3731	-0.6358	-0.56258	-0.35253
													25.7734	2913	1713	2945	4505	4240	1687			226.833	-0.71901	-0.62926	-0.37249	-0.63751	-0.55668	-0.35288
													25.7865	2722	1645	2862	4468	4087	1746			227	-0.72039	-0.63013	-0.37178	-0.63928	-0.55043	-0.35325
													25.7996	2763	1829	2882	4413	4132	1815			227.167	-0.72175	-0.63102	-0.37112	-0.64102	-0.54437	-0.35359
													25.8128	2747	1715	2951	4394	3897	1660			227.333	-0.72303	-0.63189	-0.37051	-0.64274	-0.53833	-0.35392
													25.8259	2849	1819	2689	4320	4152	1719			227.5	-0.72424	-0.63275	-0.36993	-0.64445	-0.53229	-0.35425
													25.839	2741	1867	2737	4351	4051	1801			227.667	-0.72544	-0.6335	-0.36936	-0.64613	-0.52623	-0.3546
													25.8522	2782	1659	2938	4395	4026	1660			227.833	-0.72669	-0.63427	-0.3688	-0.64779	-0.52025	-0.35496
													25.8653	2816	1511	2761	4408	4093	1582			228	-0.72793	-0.63501	-0.36823	-0.64942	-0.51432	-0.35535
													25.8784	2925	1774	2758	4266	4143	1751			228.167	-0.72915	-0.63572	-0.36765	-0.651	-0.50852	-0.35575
													25.8916	2694	1703	2793	4322	3930	1671			228.333	-0.73059	-0.63635	-0.36718	-0.65248	-0.50292	-0.3562
													25.9047	2816	1537	2725	4313	4127	1627			228.5	-0.73193	-0.63697	-0.36669	-0.65397	-0.49753	-0.35663
													25.9178	2758	1774	2774	4301	3785	1687			228.667	-0.73325	-0.63757	-0.36624	-0.6554	-0.49273	-0.35706
													25.9309	2743	1790	2922	4304	4198	1626			228.833	-0.73458	-0.63814	-0.3658	-0.6568	-0.48817	-0.35748
													25.9441	2741	1784	2816	4244	4103	1680			229	-0.73574	-0.63859	-0.36539	-0.65802	-0.48386	-0.35795
													25.9572	2650	1666	2714	4293	3989	1620			229.167	-0.73693	-0.63908	-0.36495	-0.65929	-0.47956	-0.3584
													25.9703	2800	1807	2788	4329	4127	1826			229.333	-0.73807	-0.63954	-0.36453	-0.66043	-0.47534	-0.35884
													25.9835	2813	1785	2872	4162	4055	1643			229.5	-0.7392	-0.63991	-0.36411	-0.66148	-0.47138	-0.35928
													25.9966	2682	1622	2756	4388	4039	1666			229.667	-0.74017	-0.64021	-0.36369	-0.66237	-0.468	-0.35972
													26.0097	2707	1752	2813	4385	3902	1744			229.833	-0.74117	-0.64055	-0.36327	-0.6633	-0.46478	-0.36011
													26.0229	2783	1724	2746	4300	3986	1605			230	-0.74216	-0.6408	-0.36284	-0.6642	-0.4619	-0.36048
													26.036	2619	1704	2685	4386	3971	1590			230.167	-0.74313	-0.64099	-0.36241	-0.66506	-0.45931	-0.36084
													26.0491	2741	1794	2634	4359	4022	1587			230.333	-0.74398	-0.64111	-0.36206	-0.66576	-0.45706	-0.36113
													26.0622	2832	1799	2716	4200	3978	1652			230.5	-0.74485	-0.64125	-0.3617	-0.66646	-0.45478	-0.36145
													26.0754	2720	1677	2748	4188	3897	1623			230.667	-0.74572	-0.64136	-0.36132	-0.66712	-0.45258	-0.36174
													26.0885	2602	1568	2818	4172	4059	1519			230.833	-0.74658	-0.64146	-0.36093	-0.66774	-0.45063	-0.36199
													26.1016	2732	1620	2665	4354	4061	1712			231	-0.74733	-0.64145	-0.36059	-0.66816	-0.44931	-0.36265
													26.1148	2710	1814	2864	4311	4060	1722			231.167	-0.74809	-0.64144	-0.36023	-0.66864	-0.44788	-0.36419
													26.1279	2810	1795	2832	4342	3973	1610			231.333	-0.74883	-0.64142	-0.35985	-0.66897	-0.44661	-0.36534
													26.141	2753	1667	2712	4248	4038	1738			231.5	-0.74956	-0.64137	-0.35946	-0.66922	-0.44554	-0.36552
													26.1542	2695	1702	2719	4226	3908	1652			231.667	-0.75024	-0.6412	-0.35902	-0.66913	-0.44462	-0.36531
													26.1673	2683	1633	2742	4173	3926	1598			231.833	-0.75095	-0.64104	-0.35863	-0.66907	-0.44365	-0.36531
													26.1804	2670	1696	2729	4209	3891	1563			232	-0.75161	-0.64087	-0.35826	-0.66891	-0.44273	-0.36535
													26.1936	2539	1739	2681	4268	3848	1475			232.167	-0.75229	-0.64068	-0.35789	-0.66866	-0.44187	-0.36554
													26.2067	2730	1872	2723	4282	3938	1671			232.333	-0.75326	-0.64038	-0.35757	-0.66815	-0.44121	-0.36615
													26.2198	2661	1722	2673	4155	3805	1551			232.5	-0.75434	-0.6401	-0.35722	-0.66768	-0.4405	-0.36662
													26.2329	2714	1631	2874	4191	3843	1624			232.667	-0.75536	-0.63981	-0.35689	-0.66701	-0.43981	-0.36705
													26.2461	2787	1683	2760	4282	3934	1649			232.833	-0.7562	-0.63951	-0.35659	-0.6662	-0.43914	-0.36749
													26.2592	2777	1725	2730	4092	3929	1655			233	-0.75656	-0.6391	-0.35639	-0.66505	-0.43863	-0.36797
													26.2723	2776	1758	2944	4331	3758	1654			233.167	-0.75681	-0.63872	-0.35621	-0.66379	-0.4381	-0.36846
													26.2855	2808	1787	2713	4337	4018	1627			233.333	-0.75705	-0.63832	-0.35604	-0.66233	-0.43761	-0.36896
													26.2986	2655	1750	2583	4171	3899	1569			233.5	-0.75738	-0.63784	-0.35587	-0.66083	-0.43716	-0.36948
													26.3117	2862	1719	2755	4187	4051	1678			233.667	-0.7577	-0.63731	-0.35584	-0.65917	-0.43683	-0.37
													26.3249	2620	1792	2628	4143	3943	1585			233.833	-0.75802	-0.6368	-0.35577	-0.65736	-0.43644	-0.37056
													26.338	2717	1578	2764	4223	3729	1591			234	-0.75832	-0.63629	-0.35571	-0.65517	-0.43602	-0.37111
													26.3511	2639	1832	2530	4118	3749	1553			234.167	-0.75861	-0.63576	-0.35567	-0.65288	-0.43558	-0.37167
													26.3642	2636	1656	2705	4141	3937	1539			234.333	-0.75896	-0.63517	-0.35566	-0.65024	-0.43515	-0.37211
													26.3774	2673	1848	2794	4101	3954	1636			234.5	-0.75923	-0.63459	-0.35563	-0.64755	-0.43471	-0.37406
													26.3905	2611	1941	2668	4175	3880	1538			234.667	-0.75939	-0.63401	-0.35556	-0.64465	-0.43424	-0.3767
													26.4036	2551	1835	2635	4151	3978	1543			234.833	-0.75956	-0.63341	-0.35547	-0.64154	-0.43376	-0.37762
													26.4168	2710	2015	2664	3990	4081	1669			235	-0.75972	-0.63275	-0.35539	-0.63826	-0.43322	-0.3773
													26.4299	2656	2212	2679	4104	4061	1589			235.167	-0.75988	-0.6321	-0.35532	-0.63499	-0.43273	-0.37705
													26.443	2524	2199	2761	4146	3964	1637			235.333	-0.76019	-0.63148	-0.35525	-0.6315	-0.43226	-0.37691
													26.4562	2557	2225	2503	4180	4036	1581			235.5	-0.76062	-0.63086	-0.35516	-0.62783	-0.4318	-0.37686
													26.4693	2584	2112	2533	4270	3994	1443			235.667	-0.76118	-0.63024	-0.35507	-0.62398	-0.43136	-0.37721
													26.4824	2680	2327	2639	4140	4141	1729			235.833	-0.76165	-0.62966	-0.35499	-0.62014	-0.43094	-0.37764
													26.4956	2500	2193	2610	4061	3983	1405			236	-0.76209	-0.62911	-0.35494	-0.6161	-0.43055	-0.37812
													26.5087	2505	2139	2558	4100	3849	1503			236.167	-0.76253	-0.62858	-0.35489	-0.61191	-0.43018	-0.37857
													26.5218	2581	2073	2548	4155	3797	1528			236.333	-0.76294	-0.62816	-0.35485	-0.60732	-0.42992	-0.37915
													26.5349	2485	1980	2546	4043	3780	1498			236.5	-0.76335	-0.62773	-0.35482	-0.60278	-0.42964	-0.37966
													26.5481	2723	1972	2638	4110	3897	1622			236.667	-0.76366	-0.62732	-0.35478	-0.59817	-0.42938	-0.38018
													26.5612	2487	1902	2536	4105	3656	1466			236.833	-0.76391	-0.62694	-0.35476	-0.59355	-0.42912	-0.38068
													26.5743	2656	1788	2583	4174	3868	1553			237	-0.76406	-0.62667	-0.35477	-0.58875	-0.42892	-0.38116
													26.5875	2636	1742	2509	4049	3693	1457			237.167	-0.76411	-0.62636	-0.35479	-0.58398	-0.42864	-0.38162
													26.6006	2606	1733	2644	4166	3797	1610			237.333	-0.76395	-0.62613	-0.35482	-0.57918	-0.42839	-0.38207
													26.6137	2618	1635	2592	4038	3883	1530			237.5	-0.76381	-0.62596	-0.35484	-0.57439	-0.42816	-0.38253
													26.6269	2485	1694	2441	4041	3695	1517			237.667	-0.76372	-0.62581	-0.35494	-0.56946	-0.42795	-0.38297
													26.64	2635	1753	2652	4138	3759	1614			237.833	-0.76365	-0.62568	-0.35502	-0.5646	-0.42782	-0.38346
													26.6531	2536	1792	2590	4151	3787	1661			238	-0.76358	-0.62565	-0.35508	-0.55974	-0.42773	-0.38395
													26.6663	2568	1650	2539	4132	3714	1452			238.167	-0.76351	-0.6257	-0.35513	-0.55489	-0.42766	-0.38444
													26.6794	2537	1642	2576	3961	3932	1630			238.333	-0.76348	-0.62594	-0.35528	-0.55004	-0.42777	-0.38501
													26.6925	2413	1586	2673	3964	3841	1531			238.5	-0.76339	-0.62622	-0.35539	-0.54519	-0.42783	-0.38554
													26.7056	2522	1666	2606	4034	3755	1395			238.667	-0.76327	-0.62658	-0.3555	-0.54035	-0.42792	-0.38608
													26.7188	2670	1592	2657	4099	3732	1553			238.833	-0.76314	-0.62702	-0.35562	-0.5355	-0.42803	-0.38663
													26.7319	2528	1661	2695	4188	3737	1459			239	-0.76294	-0.62764	-0.35579	-0.53066	-0.42826	-0.38719
													26.745	2605	1577	2579	3993	3684	1493			239.167	-0.76276	-0.62832	-0.35592	-0.52582	-0.4285	-0.38775
													26.7582	2661	1538	2687	4112	3614	1488			239.333	-0.76257	-0.62922	-0.35604	-0.52098	-0.42873	-0.3883
													26.7713	2545	1672	2548	3956	3765	1475			239.5	-0.76237	-0.6302	-0.35617	-0.51615	-0.42898	-0.38885
													26.7844	2573	1552	2506	3896	3515	1398			239.667	-0.7621	-0.63138	-0.35626	-0.51131	-0.42935	-0.38939
													26.7976	2600	1650	2472	4151	3736	1669			239.833	-0.76183	-0.63263	-0.35636	-0.5065	-0.42963	-0.38993
													26.8107	2613	1519	2678	4026	3741	1579			240	-0.76154	-0.63413	-0.35646	-0.50171	-0.42988	-0.39048
													26.8238	2559	1608	2688	4097	3767	1625			240.167	-0.76123	-0.63571	-0.35656	-0.49696	-0.43012	-0.39103
													26.8369	2608	1584	2610	4236	3845	1581			240.333	-0.76081	-0.63748	-0.35665	-0.49229	-0.43036	-0.39157
													26.8501	2475	1684	2711	4124	3777	1591			240.5	-0.7604	-0.63941	-0.35674	-0.48764	-0.4306	-0.39214
													26.8632	2576	1719	2667	4028	3732	1691			240.667	-0.75998	-0.64157	-0.35684	-0.48305	-0.43085	-0.39272
													26.8763	2524	1521	2521	4043	3649	1583			240.833	-0.75955	-0.64386	-0.35694	-0.47851	-0.43111	-0.39329
													26.8895	2423	1530	2553	4035	3660	1466			241	-0.75903	-0.64652	-0.35705	-0.47417	-0.43142	-0.39392
													26.9026	2587	1521	2533	3843	3704	1605			241.167	-0.75851	-0.64936	-0.35716	-0.4698	-0.43171	-0.39454
													26.9157	2635	1578	2531	3985	3619	1711			241.333	-0.75796	-0.65241	-0.35726	-0.46548	-0.43203	-0.39517
													26.9289	2557	1614	2630	3983	3627	1505			241.5	-0.75738	-0.65548	-0.35738	-0.46121	-0.43236	-0.39581
													26.942	2617	1761	2495	4026	3584	1508			241.667	-0.75671	-0.65895	-0.35755	-0.45714	-0.43277	-0.39651
													26.9551	2658	1489	2579	4052	3536	1634			241.833	-0.75606	-0.66264	-0.35772	-0.45301	-0.43317	-0.3972
													26.9682	2580	1506	2614	3957	3458	1449			242	-0.75539	-0.6666	-0.3579	-0.44901	-0.43355	-0.39789
													26.9814	2549	1451	2569	3883	3641	1514			242.167	-0.7547	-0.67074	-0.35808	-0.44507	-0.43392	-0.39858
													26.9945	2519	1628	2541	3955	3513	1498			242.333	-0.7539	-0.67529	-0.35836	-0.44141	-0.43436	-0.39929
													27.0076	2434	1462	2439	3937	3549	1312			242.5	-0.75311	-0.68001	-0.35863	-0.43774	-0.43481	-0.39999
													27.0208	2534	1528	2594	4049	3685	1651			242.667	-0.75232	-0.68497	-0.35892	-0.43417	-0.43525	-0.4007
													27.0339	2505	1704	2673	4050	3787	1624			242.833	-0.75147	-0.6901	-0.35926	-0.43066	-0.43569	-0.40141
													27.047	2392	1541	2580	3994	3738	1611			243	-0.75047	-0.69569	-0.35969	-0.42741	-0.43614	-0.40214
													27.0602	2333	1536	2543	3823	3627	1509			243.167	-0.74954	-0.70149	-0.36009	-0.42417	-0.43661	-0.40287
													27.0733	2503	1660	2503	4026	3675	1502			243.333	-0.74859	-0.70753	-0.36049	-0.421	-0.43707	-0.4036
													27.0864	2523	1659	2564	4069	3620	1470			243.5	-0.74765	-0.71374	-0.36087	-0.41784	-0.43753	-0.40432
													27.0996	2491	1658	2569	3985	3820	1639			243.667	-0.74665	-0.72045	-0.36126	-0.41514	-0.43797	-0.40507
													27.1127	2447	1578	2546	3927	3857	1575			243.833	-0.74566	-0.72742	-0.36159	-0.41253	-0.43842	-0.40582
													27.1258	2576	1627	2497	4185	3762	1751			244	-0.74466	-0.73469	-0.36187	-0.41009	-0.43886	-0.40657
													27.1389	2464	1686	2661	3916	3744	1691			244.167	-0.74364	-0.74216	-0.36212	-0.40768	-0.4393	-0.40731
													27.1521	2520	1668	2671	3920	3716	1695			244.333	-0.74256	-0.75012	-0.36231	-0.40556	-0.4397	-0.40804
													27.1652	2536	1657	2588	3942	3675	1517			244.5	-0.74147	-0.75856	-0.36256	-0.40344	-0.44014	-0.40878
													27.1783	2534	1534	2528	3832	3583	1632			244.667	-0.74037	-0.76727	-0.36281	-0.40141	-0.44061	-0.40951
													27.1915	2499	1481	2407	3872	3734	1513			244.833	-0.73926	-0.77617	-0.36305	-0.39937	-0.4411	-0.41024
													27.2046	2499	1671	2587	3940	3652	1580			245	-0.73803	-0.7857	-0.3633	-0.39743	-0.44161	-0.41099
													27.2177	2487	1464	2484	3725	3616	1365			245.167	-0.73683	-0.7955	-0.36352	-0.39546	-0.44212	-0.41175
													27.2309	2535	1585	2546	3911	3559	1529			245.333	-0.73561	-0.80568	-0.36374	-0.39353	-0.44267	-0.41252
													27.244	2387	1569	2641	3842	3551	1533			245.5	-0.73438	-0.81612	-0.36395	-0.39165	-0.44322	-0.4133
													27.2571	2399	1494	2393	3780	3645	1621			245.667	-0.73307	-0.82722	-0.36411	-0.38975	-0.44383	-0.41413
													27.2702	2474	1649	2546	3935	3589	1567			245.833	-0.73178	-0.83858	-0.3643	-0.38791	-0.44441	-0.41497
													27.2834	2533	1606	2476	3843	3786	1568			246	-0.73048	-0.85029	-0.3645	-0.38628	-0.44497	-0.41581
													27.2965	2404	1515	2362	3740	3648	1364			246.167	-0.72916	-0.86224	-0.36468	-0.38482	-0.44551	-0.41667
													27.3096	2389	1439	2425	3889	3553	1393			246.333	-0.72781	-0.87483	-0.36484	-0.38379	-0.44605	-0.41756
													27.3228	2510	1465	2506	3787	3650	1425			246.5	-0.72646	-0.88775	-0.36499	-0.38283	-0.44661	-0.41844
													27.3359	2325	1472	2332	3822	3633	1454			246.667	-0.72511	-0.90112	-0.36516	-0.38208	-0.44717	-0.41932
													27.349	2456	1608	2409	3797	3642	1617			246.833	-0.72375	-0.91479	-0.36533	-0.3815	-0.44774	-0.42021
													27.3621	2470	1437	2372	3771	3661	1463			247	-0.72233	-0.92896	-0.36543	-0.38116	-0.44831	-0.42111
													27.3753	2345	1427	2425	3770	3485	1540			247.167	-0.72093	-0.9434	-0.36557	-0.38083	-0.44886	-0.42203
													27.3884	2439	1447	2608	3904	3627	1582			247.333	-0.71952	-0.95842	-0.36573	-0.3805	-0.44942	-0.42295
													27.4015	2413	1584	2517	3638	3559	1435			247.5	-0.7181	-0.97366	-0.36588	-0.38022	-0.45001	-0.42387
													27.4147	2530	1536	2413	3932	3674	1536			247.667	-0.71664	-0.98929	-0.36608	-0.38011	-0.45063	-0.42484
													27.4278	2505	1520	2537	3879	3720	1643			247.833	-0.71519	-1.00507	-0.36627	-0.37995	-0.45125	-0.42582
													27.4409	2477	1482	2330	3797	3589	1451			248	-0.71374	-1.02127	-0.36645	-0.37992	-0.45189	-0.42681
													27.4541	2409	1615	2625	3994	3503	1523			248.167	-0.71228	-1.03808	-0.36664	-0.37997	-0.45251	-0.42781
													27.4672	2320	1393	2364	3794	3545	1492			248.333	-0.71078	-1.05629	-0.36693	-0.38026	-0.45316	-0.42886
													27.4803	2531	1542	2545	3770	3502	1581			248.5	-0.70928	-1.07451	-0.36725	-0.38052	-0.45381	-0.42989
													27.4935	2436	1476	2511	3796	3539	1527			248.667	-0.70776	-1.09264	-0.36758	-0.38102	-0.45447	-0.43093
																						248.833	-0.70624	-1.1106	-0.36792	-0.38173	-0.45514	-0.43199
																						249	-0.70467	-1.12821	-0.36834	-0.38265	-0.45579	-0.43308
																						249.167	-0.70311	-1.14569	-0.36869	-0.38357	-0.45644	-0.43415
																						249.333	-0.70154	-1.16284	-0.36901	-0.38447	-0.45706	-0.43524
																						249.5	-0.69997	-1.17952	-0.36928	-0.3855	-0.45767	-0.43634
																						249.667	-0.69838	-1.19446	-0.36944	-0.38668	-0.45827	-0.43747
																						249.833	-0.6968	-1.20845	-0.36957	-0.38797	-0.45891	-0.43859
																						250	-0.69522	-1.22139	-0.36967	-0.38943	-0.45956	-0.43974
																						250.167	-0.69367	-1.23357	-0.36976	-0.39106	-0.46023	-0.4409
																						250.333	-0.69212	-1.24326	-0.36974	-0.39289	-0.46092	-0.44213
																						250.5	-0.69057	-1.25065	-0.36979	-0.39463	-0.46163	-0.44336
																						250.667	-0.68902	-1.25483	-0.36986	-0.39639	-0.46238	-0.4446
																						250.833	-0.68749	-1.25662	-0.36995	-0.39824	-0.46316	-0.44585
																						251	-0.68598	-1.25255	-0.37005	-0.40033	-0.46403	-0.44718
																						251.167	-0.68446	-1.24509	-0.37012	-0.4024	-0.46485	-0.44848
																						251.333	-0.68293	-1.23298	-0.37019	-0.40467	-0.46567	-0.44979
																						251.5	-0.68138	-1.21769	-0.37027	-0.40702	-0.46649	-0.45111
																						251.667	-0.67984	-1.19461	-0.37027	-0.41005	-0.46736	-0.45248
																						251.833	-0.67829	-1.16731	-0.37028	-0.41332	-0.46821	-0.45384
																						252	-0.67672	-1.13519	-0.37026	-0.41674	-0.46906	-0.45522
																						252.167	-0.67516	-1.0999	-0.37023	-0.42022	-0.4699	-0.45661
																						252.333	-0.67358	-1.05732	-0.37018	-0.42367	-0.47073	-0.4581
																						252.5	-0.67203	-1.01122	-0.37019	-0.42704	-0.47158	-0.45958
																						252.667	-0.67048	-0.96135	-0.37023	-0.43039	-0.47246	-0.46109
																						252.833	-0.66893	-0.90917	-0.37028	-0.43373	-0.47335	-0.4626
																						253	-0.66739	-0.85301	-0.37042	-0.43704	-0.47427	-0.46421
																						253.167	-0.66585	-0.79593	-0.37054	-0.44043	-0.47517	-0.4658
																						253.333	-0.66431	-0.73894	-0.37067	-0.44383	-0.47608	-0.46739
																						253.5	-0.66279	-0.68261	-0.3708	-0.4472	-0.477	-0.46899
																						253.667	-0.66128	-0.63148	-0.37093	-0.45082	-0.47797	-0.47063
																						253.833	-0.65978	-0.58507	-0.371	-0.45442	-0.47893	-0.47226
																						254	-0.65828	-0.54525	-0.37105	-0.45818	-0.47992	-0.47391
																						254.167	-0.65678	-0.51021	-0.37111	-0.46196	-0.48092	-0.47558
																						254.333	-0.65532	-0.48612	-0.37106	-0.46632	-0.48198	-0.47731
																						254.5	-0.65386	-0.46653	-0.37103	-0.47038	-0.48303	-0.47903
																						254.667	-0.65238	-0.45127	-0.37101	-0.47443	-0.48407	-0.48078
																						254.833	-0.65089	-0.43861	-0.37098	-0.47851	-0.48511	-0.48254
																						255	-0.64943	-0.43029	-0.37081	-0.48254	-0.48615	-0.48438
																						255.167	-0.64797	-0.42354	-0.37066	-0.48665	-0.48715	-0.48617
																						255.333	-0.64652	-0.41816	-0.37049	-0.49095	-0.48817	-0.48797
																						255.5	-0.64507	-0.41359	-0.37031	-0.49542	-0.48918	-0.48978
																						255.667	-0.64363	-0.41072	-0.36995	-0.50006	-0.49011	-0.49159
																						255.833	-0.64218	-0.40853	-0.36963	-0.50459	-0.49109	-0.49339
																						256	-0.64073	-0.40677	-0.36931	-0.50913	-0.49211	-0.49517
																						256.167	-0.6393	-0.40527	-0.36898	-0.51367	-0.49315	-0.49695
																						256.333	-0.6379	-0.40429	-0.36859	-0.51831	-0.49423	-0.4987
																						256.5	-0.63653	-0.40353	-0.36819	-0.52297	-0.4953	-0.50045
																						256.667	-0.63517	-0.40306	-0.36779	-0.52766	-0.49636	-0.50218
																						256.833	-0.63383	-0.40278	-0.36741	-0.5324	-0.49743	-0.50389
																						257	-0.63258	-0.4027	-0.36702	-0.53728	-0.49857	-0.50551
																						257.167	-0.63128	-0.40258	-0.36662	-0.54213	-0.49968	-0.50713
																						257.333	-0.62998	-0.4025	-0.3662	-0.5471	-0.50076	-0.50866
																						257.5	-0.62867	-0.40247	-0.36577	-0.55215	-0.50184	-0.51019
																						257.667	-0.62737	-0.40258	-0.36533	-0.55722	-0.50295	-0.5113
																						257.833	-0.62607	-0.4027	-0.36488	-0.56234	-0.50407	-0.51236
																						258	-0.62478	-0.40281	-0.36445	-0.5673	-0.50518	-0.51328
																						258.167	-0.62351	-0.40293	-0.36403	-0.57193	-0.50628	-0.51413
																						258.333	-0.62227	-0.4031	-0.36358	-0.57647	-0.50742	-0.51436
																						258.5	-0.62103	-0.40322	-0.36316	-0.58119	-0.50856	-0.5143
																						258.667	-0.61981	-0.40332	-0.36274	-0.58592	-0.50969	-0.51388
																						258.833	-0.61859	-0.40344	-0.36234	-0.59061	-0.51083	-0.51333
																						259	-0.61744	-0.40342	-0.36205	-0.59564	-0.51198	-0.51246
																						259.167	-0.61627	-0.40341	-0.36177	-0.60058	-0.51311	-0.51121
																						259.333	-0.61512	-0.40327	-0.3615	-0.6055	-0.51425	-0.5095
																						259.5	-0.61398	-0.40304	-0.36123	-0.61043	-0.5154	-0.50751
																						259.667	-0.61287	-0.40259	-0.36104	-0.6154	-0.51653	-0.50493
																						259.833	-0.61174	-0.40211	-0.36078	-0.62031	-0.51768	-0.50209
																						260	-0.61062	-0.40154	-0.36054	-0.62517	-0.51882	-0.49887
																						260.167	-0.60951	-0.40093	-0.36033	-0.6299	-0.51996	-0.49532
																						260.333	-0.60841	-0.39999	-0.36006	-0.6346	-0.52112	-0.49145
																						260.5	-0.60731	-0.39889	-0.35982	-0.63937	-0.52226	-0.48747
																						260.667	-0.60624	-0.3976	-0.35959	-0.64416	-0.5234	-0.4831
																						260.833	-0.60518	-0.39625	-0.35934	-0.64893	-0.52456	-0.47862
																						261	-0.60419	-0.39481	-0.35919	-0.65397	-0.52575	-0.47374
																						261.167	-0.6032	-0.39343	-0.35905	-0.65895	-0.52694	-0.46877
																						261.333	-0.60221	-0.39205	-0.35891	-0.66396	-0.52811	-0.46362
																						261.5	-0.60124	-0.39066	-0.35877	-0.66898	-0.5293	-0.45844
																						261.667	-0.60033	-0.38922	-0.35865	-0.67416	-0.53055	-0.45299
																						261.833	-0.59938	-0.38779	-0.35847	-0.67928	-0.53178	-0.44752
																						262	-0.59844	-0.38635	-0.3582	-0.68442	-0.533	-0.44197
																						262.167	-0.59751	-0.3849	-0.3579	-0.68959	-0.53422	-0.43635
																						262.333	-0.59659	-0.3834	-0.35741	-0.69485	-0.53546	-0.43045
																						262.5	-0.59569	-0.3819	-0.35691	-0.70009	-0.53669	-0.42455
																						262.667	-0.5948	-0.38041	-0.35634	-0.7053	-0.53792	-0.41862
																						262.833	-0.59391	-0.37889	-0.35573	-0.71052	-0.53916	-0.41273
																						263	-0.59306	-0.37728	-0.35493	-0.71587	-0.54038	-0.40672
																						263.167	-0.59222	-0.37551	-0.35421	-0.72102	-0.54161	-0.40081
																						263.333	-0.59138	-0.37361	-0.35348	-0.72569	-0.54285	-0.39506
																						263.5	-0.59056	-0.37164	-0.35271	-0.73004	-0.54409	-0.38938
																						263.667	-0.58979	-0.36969	-0.35183	-0.7335	-0.54536	-0.38438
																						263.833	-0.589	-0.36772	-0.35099	-0.73701	-0.54663	-0.37972
																						264	-0.58823	-0.36573	-0.35015	-0.74049	-0.54791	-0.37553
																						264.167	-0.58748	-0.36386	-0.34933	-0.74389	-0.54919	-0.37168
																						264.333	-0.58679	-0.36236	-0.34844	-0.74704	-0.55053	-0.3687
																						264.5	-0.58608	-0.361	-0.3476	-0.7502	-0.55186	-0.36601
																						264.667	-0.58539	-0.35972	-0.34678	-0.75315	-0.55321	-0.36371
																						264.833	-0.58472	-0.35845	-0.34597	-0.75603	-0.55456	-0.36163
																						265	-0.58409	-0.35737	-0.34518	-0.75879	-0.55596	-0.36014
																						265.167	-0.58345	-0.35621	-0.34434	-0.76138	-0.55734	-0.35892
																						265.333	-0.58282	-0.35506	-0.34348	-0.76358	-0.55873	-0.358
																						265.5	-0.58219	-0.35393	-0.34262	-0.76573	-0.56012	-0.35717
																						265.667	-0.58159	-0.35289	-0.34162	-0.76813	-0.56156	-0.35651
																						265.833	-0.581	-0.35181	-0.34061	-0.77045	-0.56301	-0.35579
																						266	-0.58043	-0.35077	-0.33958	-0.77273	-0.56448	-0.35508
																						266.167	-0.57986	-0.3498	-0.33854	-0.77497	-0.56597	-0.35439
																						266.333	-0.57934	-0.34907	-0.33731	-0.7771	-0.56752	-0.35383
																						266.5	-0.57881	-0.34821	-0.33612	-0.7793	-0.56907	-0.35322
																						266.667	-0.57828	-0.34738	-0.3349	-0.7814	-0.57062	-0.35261
																						266.833	-0.57777	-0.34657	-0.33365	-0.78333	-0.57216	-0.35201
																						267	-0.57731	-0.34536	-0.33225	-0.78491	-0.57369	-0.35146
																						267.167	-0.57682	-0.34407	-0.33087	-0.78613	-0.5752	-0.35089
																						267.333	-0.57634	-0.34287	-0.32951	-0.78694	-0.57668	-0.35032
																						267.5	-0.57587	-0.3417	-0.32815	-0.78757	-0.57817	-0.34976
																						267.667	-0.57543	-0.34048	-0.32678	-0.78863	-0.57956	-0.34922
																						267.833	-0.57496	-0.33926	-0.32552	-0.79032	-0.58099	-0.34866
																						268	-0.5745	-0.33804	-0.32432	-0.79295	-0.58241	-0.3481
																						268.167	-0.57402	-0.33682	-0.32313	-0.79566	-0.58383	-0.34754
																						268.333	-0.57355	-0.33562	-0.32205	-0.7967	-0.58529	-0.34701
																						268.5	-0.57309	-0.33444	-0.32083	-0.79738	-0.58677	-0.34651
																						268.667	-0.57264	-0.33326	-0.31956	-0.7971	-0.58826	-0.34604
																						268.833	-0.57219	-0.3321	-0.31825	-0.79644	-0.58977	-0.34558
																						269	-0.57175	-0.33099	-0.31672	-0.79497	-0.59134	-0.34522
																						269.167	-0.57129	-0.3299	-0.31519	-0.79375	-0.59291	-0.34485
																						269.333	-0.57083	-0.32884	-0.3136	-0.79291	-0.59447	-0.34448
																						269.5	-0.57038	-0.32779	-0.31193	-0.79243	-0.59604	-0.34412
																						269.667	-0.56992	-0.32681	-0.30999	-0.7924	-0.59761	-0.34379
																						269.833	-0.56947	-0.3258	-0.3081	-0.79218	-0.59919	-0.34341
																						270	-0.56902	-0.32477	-0.30619	-0.79178	-0.60078	-0.34302
																						270.167	-0.56857	-0.32375	-0.30426	-0.79102	-0.60238	-0.34264
																						270.333	-0.56812	-0.32273	-0.30211	-0.78902	-0.60397	-0.34222
																						270.5	-0.56765	-0.32169	-0.30005	-0.78701	-0.60557	-0.34179
																						270.667	-0.56716	-0.32062	-0.298	-0.78505	-0.60716	-0.34136
																						270.833	-0.56666	-0.31957	-0.29594	-0.78303	-0.60876	-0.34092
																						271	-0.5661	-0.31847	-0.29383	-0.78125	-0.61041	-0.3405
																						271.167	-0.56554	-0.31727	-0.29176	-0.77977	-0.61208	-0.34007
																						271.333	-0.56495	-0.31583	-0.28969	-0.77882	-0.61376	-0.33964
																						271.5	-0.56434	-0.31438	-0.28757	-0.77741	-0.61546	-0.33921
																						271.667	-0.56371	-0.31295	-0.28543	-0.775	-0.61717	-0.33877
																						271.833	-0.56304	-0.31152	-0.28328	-0.77243	-0.61892	-0.33832
																						272	-0.56234	-0.31014	-0.28111	-0.77005	-0.62071	-0.33789
																						272.167	-0.56163	-0.30879	-0.27889	-0.76796	-0.62253	-0.33746
																						272.333	-0.56092	-0.30759	-0.27661	-0.7658	-0.62433	-0.33703
																						272.5	-0.56018	-0.30663	-0.27425	-0.76359	-0.62611	-0.33658
																						272.667	-0.5594	-0.30575	-0.2718	-0.76138	-0.62792	-0.33613
																						272.833	-0.55861	-0.30493	-0.26928	-0.75908	-0.62972	-0.33569
																						273	-0.55785	-0.30418	-0.26672	-0.75709	-0.6315	-0.33525
																						273.167	-0.55694	-0.30344	-0.26412	-0.75545	-0.63329	-0.33479
																						273.333	-0.5559	-0.30274	-0.26146	-0.75401	-0.63508	-0.33433
																						273.5	-0.55474	-0.30206	-0.25875	-0.7529	-0.63687	-0.33387
																						273.667	-0.55354	-0.30141	-0.25603	-0.75174	-0.63866	-0.33339
																						273.833	-0.55231	-0.30078	-0.2533	-0.75064	-0.64047	-0.33287
																						274	-0.55104	-0.30016	-0.25053	-0.74951	-0.64228	-0.33231
																						274.167	-0.54971	-0.29956	-0.24772	-0.74838	-0.64407	-0.33182
																						274.333	-0.54839	-0.29899	-0.24494	-0.7475	-0.64582	-0.3313
																						274.5	-0.54707	-0.29841	-0.24228	-0.74659	-0.64752	-0.3304
																						274.667	-0.54561	-0.29805	-0.23943	-0.74542	-0.64926	-0.32921
																						274.833	-0.54411	-0.29772	-0.23617	-0.74393	-0.65106	-0.32807
																						275	-0.54252	-0.29717	-0.23282	-0.74228	-0.65311	-0.32713

## Sheet: Fig. 3a,b,c
Fig. 3a									Fig. 3b					Fig. 3c
Concentration fields of MPS on the mid-plane of the droplet. The color bar on the right side represents the concentration magnitude of MPS.									The shrinking of a droplet as a function of time during the solidification process.					Nominal concentration of MPS at different states (dissolved and precipitated) in the droplet during the solidification process.
		Color	Color	Color	Color
X	Y	0.1 ms	38.3 ms	10 s	100 s				Time/s	Droplet diameter/µm					Nominal MPS concentration in droplets / mg/mL
494.295	2935.27	-1.67606e-49	-7.27684e-49	-8.4758e-40	5.35101e-08				0.0001	86.1065				Time/s	Dissolved	Total	Precipitated
516.197	2956.85	-9.67146e-50	-4.42009e-49	-1.88917e-40	5.13354e-08				0.000104713	86.1245				0.0001	31.515	28.8026	0
538.098	2978.42	-2.58233e-50	-1.56334e-49	4.69747e-40	4.91607e-08				0.000109648	86.1435				0.000104713	31.5128	28.7813	0
560	3000	4.5068e-50	1.2934e-49	1.12841e-39	4.69859e-08				0.000114815	86.1634				0.000109648	31.5104	28.7589	0
485.086	2956.85	-8.41905e-50	-3.80398e-49	-5.33472e-40	5.21524e-08				0.000120226	86.1844				0.000114815	31.508	28.7355	0
506.987	2978.42	-1.32992e-50	-9.47231e-50	1.25192e-40	4.99777e-08				0.000125893	86.2065				0.000120226	31.5054	28.711	0
528.889	3000	5.75921e-50	1.90952e-49	7.83856e-40	4.7803e-08				0.000131826	86.2297				0.000125893	31.5027	28.6852	0
475.876	2978.42	-7.7508e-52	-3.31119e-50	-2.19363e-40	5.07948e-08				0.000138038	86.254				0.000131826	31.4999	28.6583	0
497.778	3000	7.01162e-50	2.52563e-49	4.39301e-40	4.862e-08				0.000144544	86.2796				0.000138038	31.497	28.6301	0
466.667	3000	8.26403e-50	3.14174e-49	9.47455e-41	4.94371e-08				0.000151356	86.3064				0.000144544	31.4939	28.6005	0
516.197	2923.5	-8.92272e-50	-2.87667e-49	-2.94255e-39	5.52024e-08				0.000158489	86.3345				0.000151356	31.4907	28.5696	0
538.098	2911.73	-1.08486e-50	1.52349e-49	-5.03752e-39	5.68947e-08				0.000165959	86.3641				0.000158489	31.4874	28.5373	0
560	2899.96	6.75301e-50	5.92366e-49	-7.13249e-39	5.8587e-08				0.00017378	86.395				0.000165959	31.4839	28.5035	0
538.098	2945.08	-1.83359e-50	-1.99251e-51	-2.28389e-39	5.30277e-08				0.00018197	86.4275				0.00017378	31.4803	28.4681	0
560	2933.31	6.00427e-50	4.38024e-49	-4.37885e-39	5.472e-08				0.000190546	86.4616				0.00018197	31.4765	28.4311	0
560	2966.65	5.25553e-50	2.83682e-49	-1.62522e-39	5.0853e-08				0.000199526	86.4973				0.000190546	31.4726	28.3924	0
416.093	2927.73	-1.11233e-49	-2.68225e-49	-1.49108e-39	5.77148e-08				0.00020893	86.5347				0.000199526	31.4685	28.352	0
432.951	2951.82	-4.66084e-50	-7.40922e-50	-9.62469e-40	5.49556e-08				0.000218776	86.5739				0.00020893	31.4643	28.3099	0
449.809	2975.91	1.8016e-50	1.20041e-49	-4.33862e-40	5.21963e-08				0.000229087	86.6149				0.000218776	31.4599	28.2658	0
401.84	2951.82	-7.64396e-50	-1.95817e-49	-9.91826e-40	5.62903e-08				0.000239883	86.6579				0.000229087	31.4553	28.2199	0
418.698	2975.91	-1.18153e-50	-1.6842e-51	-4.63219e-40	5.3531e-08				0.000251189	86.7028				0.000239883	31.4506	28.172	0
435.556	3000	5.28091e-50	1.92449e-49	6.53878e-41	5.07718e-08				0.000263027	86.7497				0.000251189	31.4457	28.1221	0
387.586	2975.91	-4.16465e-50	-1.23409e-49	-4.92577e-40	5.48658e-08				0.000275423	86.7986				0.000263027	31.4408	28.0703	0
404.444	3000	2.29778e-50	7.07238e-50	3.60301e-41	5.21065e-08				0.000288403	86.8498				0.000275423	31.4357	28.0166	0
373.333	3000	-6.85342e-51	-5.10012e-50	6.67239e-42	5.34413e-08				0.000301995	86.9032				0.000288403	31.4304	27.9604	0
560	2799.92	-1.32963e-48	-6.45136e-48	5.22477e-38	9.64606e-08				0.000316228	86.9589				0.000301995	31.4249	27.902	0
560	2833.27	-8.63908e-49	-4.10345e-48	3.24543e-38	8.38361e-08				0.000331131	87.0171				0.000316228	31.4194	27.8416	0
560	2866.62	-3.98189e-49	-1.75554e-48	1.26609e-38	7.12115e-08				0.000346737	87.0775				0.000331131	31.4136	27.7785	0
531.215	2815.71	-6.48933e-49	-3.42002e-48	4.00971e-38	8.99299e-08				0.000363078	87.1407				0.000346737	31.4079	27.7134	0
531.215	2849.06	-1.83214e-49	-1.07211e-48	2.03037e-38	7.73053e-08				0.000380189	87.2063				0.000363078	31.4019	27.6457	0
531.215	2882.4	2.82505e-49	1.2758e-48	5.10336e-40	6.46808e-08				0.000398107	87.2746				0.000380189	31.3959	27.5757	0
502.43	2831.5	3.17601e-50	-3.88683e-49	2.79465e-38	8.33991e-08				0.000416869	87.3456				0.000398107	31.3898	27.5031	0
502.43	2864.84	4.97479e-49	1.95922e-48	8.15316e-39	7.07746e-08				0.000436516	87.4194				0.000416869	31.3836	27.4281	0
473.646	2847.29	7.12454e-49	2.64265e-48	1.5796e-38	7.68684e-08				0.000457088	87.4959				0.000436516	31.3773	27.3503	0
560	2699.89	7.93423e-48	3.84542e-47	-1.23616e-37	1.72098e-07				0.00047863	87.5757				0.000457088	31.3711	27.2703	0
560	2733.23	4.84628e-48	2.34857e-47	-6.49945e-38	1.46885e-07				0.000501187	87.6579				0.00047863	31.3648	27.1873	0
560	2766.58	1.75832e-48	8.51716e-48	-6.37344e-39	1.21673e-07				0.000524807	87.7432				0.000501187	31.3586	27.1022	0
531.906	2711.93	5.10283e-48	2.49115e-47	-1.42041e-37	1.63263e-07				0.000549541	87.8315				0.000524807	31.3524	27.0143	0
531.906	2745.28	2.01488e-48	9.94302e-48	-8.34199e-38	1.3805e-07				0.00057544	87.9205				0.000549541	31.3461	26.9239	0
531.906	2778.62	-1.07307e-48	-5.0255e-48	-2.47988e-38	1.12838e-07				0.00060256	88.0101				0.00057544	31.3401	26.8331	0
503.813	2723.98	2.27144e-48	1.13689e-47	-1.60466e-37	1.54428e-07				0.000630957	88.0992				0.00060256	31.334	26.7419	0
503.813	2757.32	-8.16512e-49	-3.59965e-48	-1.01845e-37	1.29215e-07				0.000660693	88.1861				0.000630957	31.3279	26.6514	0
475.719	2736.02	-5.59955e-49	-2.1738e-48	-1.78892e-37	1.45592e-07				0.000691831	88.2684				0.000660693	31.3218	26.563	0
323.744	2928.22	-3.12844e-50	-1.66622e-49	6.10896e-40	6.41851e-08				0.000724436	88.3443				0.000691831	31.3155	26.479	0
340.274	2952.15	-2.31408e-50	-1.28082e-49	4.09488e-40	6.06038e-08				0.000758578	88.4139				0.000724436	31.3089	26.4007	0
356.804	2976.07	-1.49971e-50	-8.95415e-50	2.0808e-40	5.70226e-08				0.000794328	88.4696				0.000758578	31.3019	26.3282	0
309.163	2952.15	7.11735e-50	2.11688e-49	2.35495e-40	6.25622e-08				0.000831764	88.524				0.000794328	31.2944	26.268	0
325.693	2976.07	7.93172e-50	2.50228e-49	3.40869e-41	5.89809e-08				0.000870964	88.5676				0.000831764	31.2863	26.2087	0
342.222	3000	8.74609e-50	2.88768e-49	-1.67321e-40	5.53997e-08				0.000912011	88.6079				0.000870964	31.2775	26.1588	0
294.581	2976.07	1.73632e-49	5.89998e-49	-1.39907e-40	6.09393e-08				0.000954993	88.6397				0.000912011	31.268	26.1115	0
311.111	3000	1.81775e-49	6.28538e-49	-3.41314e-40	5.7358e-08				0.001	88.6651				0.000954993	31.2577	26.0713	0
280	3000	2.7609e-49	9.68308e-49	-5.15308e-40	5.93164e-08				0.00105	88.6858				0.001	31.2466	26.0363	0
232.404	2929.55	-1.01349e-48	-3.89543e-48	2.46637e-39	7.11363e-08				0.0011	88.7014				0.00105	31.2346	26.0049	0
248.269	2953.03	-5.83628e-49	-2.27419e-48	1.47248e-39	6.71963e-08				0.00115	88.7105				0.0011	31.2218	25.9775	0
264.135	2976.52	-1.53769e-49	-6.5294e-49	4.78584e-40	6.32564e-08				0.0012	88.7133				0.00115	31.208	25.9551	0
217.158	2953.03	-5.72467e-49	-1.8907e-48	1.37717e-39	6.9221e-08				0.00126	88.7138				0.0012	31.1931	25.9377	0
233.024	2976.52	-1.42608e-49	-2.69453e-49	3.83279e-40	6.5281e-08				0.00132	88.7116				0.00126	31.1774	25.9216	0
248.889	3000	2.8725e-49	1.35179e-48	-6.10612e-40	6.1341e-08				0.00138	88.7061				0.00132	31.1608	25.907	0
201.912	2976.52	-1.31447e-49	1.14033e-49	2.87975e-40	6.73056e-08				0.00145	88.6981				0.00138	31.1433	25.8946	0
217.778	3000	2.98411e-49	1.73528e-48	-7.05917e-40	6.33656e-08				0.00151	88.6878				0.00145	31.1248	25.8837	0
186.667	3000	3.09572e-49	2.11877e-48	-8.01221e-40	6.53903e-08				0.00158	88.6748				0.00151	31.1053	25.8738	0
476.195	2646.3	-1.20049e-47	-4.10274e-47	-3.58369e-38	2.4877e-07				0.00166	88.6602				0.00158	31.0849	25.8655	0
504.13	2630.82	-1.52331e-47	-7.25001e-47	-1.86185e-36	2.68039e-07				0.00174	88.6434				0.00166	31.0635	25.8576	0
532.065	2615.33	-1.84613e-47	-1.03973e-46	-3.68786e-36	2.87307e-07				0.00182	88.6249				0.00174	31.0411	25.8506	0
560	2599.85	-2.16895e-47	-1.35446e-46	-5.51388e-36	3.06576e-07				0.00191	88.605				0.00182	31.0178	25.8441	0
504.13	2664.16	-5.3585e-48	-1.45335e-47	-6.50965e-38	2.23213e-07				0.002	88.5835				0.00191	30.9935	25.8379	0
532.065	2648.68	-8.58673e-48	-4.60062e-47	-1.89111e-36	2.42481e-07				0.00209	88.5605				0.002	30.9681	25.8319	0
560	2633.19	-1.18149e-47	-7.74789e-47	-3.71712e-36	2.6175e-07				0.00219	88.5362				0.00209	30.9418	25.8262	0
532.065	2682.02	1.28786e-48	1.19603e-47	-9.43561e-38	1.97655e-07				0.00229	88.5107				0.00219	30.9148	25.8206	0
560	2666.54	-1.94036e-48	-1.95124e-47	-1.92037e-36	2.16924e-07				0.0024	88.484				0.00229	30.8866	25.8148	0
140.768	2928.79	-5.51908e-50	-3.9751e-48	4.68071e-39	7.81625e-08				0.00251	88.456				0.0024	30.8575	25.8089	0
156.068	2952.53	6.63969e-50	-1.94381e-48	2.8534e-39	7.39051e-08				0.00263	88.4267				0.00251	30.8273	25.8029	0
171.367	2976.26	1.87985e-49	8.74772e-50	1.02609e-39	6.96477e-08				0.00275	88.3962				0.00263	30.7961	25.7966	0
124.956	2952.53	3.30464e-50	-1.88365e-48	3.00953e-39	7.56536e-08				0.00288	88.3644				0.00275	30.7638	25.7902	0
140.256	2976.26	1.54634e-49	1.47642e-49	1.18221e-39	7.13962e-08				0.00302	88.3312				0.00288	30.7306	25.7836	0
155.556	3000	2.76222e-49	2.17893e-48	-6.45098e-40	6.71388e-08				0.00316	88.2967				0.00302	30.6961	25.7767	0
109.145	2976.26	1.21284e-49	2.07807e-49	1.33834e-39	7.31447e-08				0.00331	88.2607				0.00316	30.6608	25.7696	0
124.444	3000	2.42871e-49	2.2391e-48	-4.88976e-40	6.88873e-08				0.00347	88.2232				0.00331	30.6242	25.7623	0
93.3333	3000	2.09521e-49	2.29926e-48	-3.32853e-40	7.06358e-08				0.00363	88.1843				0.00347	30.5865	25.7548	0
64.1838	2936.39	-1.69843e-49	-3.57751e-48	4.16216e-39	8.07409e-08				0.0038	88.1436				0.00363	30.5479	25.747	0
73.9003	2957.59	-4.33884e-50	-1.61859e-48	2.66382e-39	7.73725e-08				0.00398	88.1013				0.0038	30.508	25.7391	0
83.6168	2978.8	8.30662e-50	3.40338e-49	1.16549e-39	7.40041e-08				0.00417	88.0576				0.00398	30.467	25.7309	0
42.7892	2957.59	-9.84733e-49	-3.81707e-48	2.55797e-39	7.79961e-08				0.00437	88.0118				0.00417	30.4259	25.7231	0
52.5057	2978.8	-8.58279e-49	-1.85815e-48	1.05963e-39	7.46277e-08				0.00457	87.9641				0.00437	30.3828	25.7148	0
62.2222	3000	-7.31824e-49	1.00775e-49	-4.38712e-40	7.12593e-08				0.00479	87.9144				0.00457	30.3388	25.7065	0
21.3946	2978.8	-1.79962e-48	-4.05664e-48	9.53768e-40	7.52513e-08				0.00501	87.8626				0.00479	30.2935	25.698	0
31.1111	3000	-1.67317e-48	-2.09771e-48	-5.4457e-40	7.18829e-08				0.00525	87.8086				0.00501	30.2472	25.6897	0
0	3000	-2.61451e-48	-4.2962e-48	-6.50429e-40	7.25064e-08				0.0055	87.7523				0.00525	30.1993	25.6812	0
475.506	2552.03	6.53866e-47	2.86463e-46	5.60547e-35	4.27515e-07				0.00575	87.6936				0.0055	30.1507	25.673	0
503.67	2534.66	5.01046e-47	2.88435e-46	9.86609e-35	4.59867e-07				0.00603	87.6324				0.00575	30.1004	25.6646	0
531.835	2517.29	3.48226e-47	2.90407e-46	1.41267e-34	4.9222e-07				0.00631	87.5685				0.00603	30.0493	25.6565	0
560	2499.92	1.95406e-47	2.92379e-46	1.83874e-34	5.24572e-07				0.00661	87.5018				0.00631	29.9968	25.6487	0
503.67	2567.97	3.63612e-47	1.45827e-46	3.55318e-35	3.87202e-07				0.00692	87.4323				0.00661	29.9429	25.6409	0
531.835	2550.6	2.10792e-47	1.47799e-46	7.81381e-35	4.19554e-07				0.00724	87.3598				0.00692	29.8879	25.6336	0
560	2533.23	5.7972e-48	1.49771e-46	1.20744e-34	4.51906e-07				0.00759	87.2841				0.00724	29.8318	25.6267	0
531.835	2583.91	7.33584e-48	5.1906e-48	1.5009e-35	3.46889e-07				0.00794	87.2051				0.00759	29.7743	25.6202	0
560	2566.54	-7.94617e-48	7.16275e-48	5.76153e-35	3.79241e-07				0.00832	87.1226				0.00794	29.7155	25.6142	0
560	2402.96	-1.22948e-46	-7.45858e-46	-3.18111e-33	8.30665e-07				0.00871	87.0366				0.00832	29.6554	25.6088	0
531.69	2391.25	9.40771e-47	6.8059e-46	-1.88589e-32	9.13449e-07				0.00912	86.9469				0.00871	29.5943	25.6043	0
503.38	2379.54	3.11102e-46	2.10704e-45	-3.45367e-32	9.96232e-07				0.00955	86.853				0.00912	29.533	25.6014	0
475.07	2367.84	5.28127e-46	3.53349e-45	-5.02145e-32	1.07902e-06				0.01	86.7551				0.00955	29.4692	25.5985	0
560	2373.21	-1.4344e-46	-8.59635e-46	-1.07822e-32	9.48998e-07				0.01047	86.6529				0.01	29.4048	25.5972	0
531.69	2361.5	7.35845e-47	5.66813e-46	-2.646e-32	1.03178e-06				0.01096	86.546				0.01047	29.3387	25.5968	0
503.38	2349.79	2.90609e-46	1.99326e-45	-4.21378e-32	1.11457e-06				0.01148	86.4344				0.01096	29.2709	25.5972	0
560	2343.45	-1.63933e-46	-9.73412e-46	-1.83832e-32	1.06733e-06				0.01202	86.3179				0.01148	29.2024	25.5997	0
531.69	2331.74	5.30919e-47	4.53037e-46	-3.4061e-32	1.15011e-06				0.01259	86.1961				0.01202	29.1322	25.6033	0
560	2313.7	-1.84425e-46	-1.08719e-45	-2.59842e-32	1.18566e-06				0.01318	86.069				0.01259	29.0604	25.6083	0
531.583	2486.89	-3.62899e-48	-5.30244e-47	-2.03587e-33	5.82383e-07				0.0138	85.9362				0.01318	28.9875	25.6153	0
503.166	2473.85	-2.67985e-47	-3.98428e-46	-4.25561e-33	6.40194e-07				0.01445	85.7975				0.0138	28.9133	25.6245	0
474.749	2460.82	-4.99681e-47	-7.43832e-46	-6.47536e-33	6.98004e-07				0.01514	85.6527				0.01445	28.8375	25.6356	0
560	2467.6	-2.79555e-47	-5.36998e-47	-9.37787e-34	6.26603e-07				0.01585	85.5015				0.01514	28.7603	25.649	0
531.583	2454.57	-5.1125e-47	-3.99104e-46	-3.15753e-33	6.84414e-07				0.0166	85.3438				0.01585	28.6825	25.6659	0
503.166	2441.54	-7.42946e-47	-7.44507e-46	-5.37727e-33	7.42225e-07				0.01738	85.1789				0.0166	28.6035	25.6858	0
560	2435.28	-7.54516e-47	-3.99779e-46	-2.05945e-33	7.28634e-07				0.0182	85.0068				0.01738	28.5226	25.7082	0
531.583	2422.25	-9.86211e-47	-7.45183e-46	-4.27919e-33	7.86445e-07				0.01905	84.8271				0.0182	28.4402	25.734	0
42.7892	2924.35	4.92504e-48	8.59949e-48	9.82693e-39	8.60947e-08				0.01995	84.6393				0.01905	28.3564	25.7632	0
21.3946	2945.56	4.11015e-48	8.35992e-48	8.22274e-39	8.33499e-08				0.02089	84.4433				0.01995	28.2703	25.7955	0
0	2966.76	3.29526e-48	8.12036e-48	6.61854e-39	8.06051e-08				0.02188	84.2392				0.02089	28.1828	25.8319	0
21.3946	2912.32	1.00199e-47	2.07765e-47	1.54917e-38	9.14486e-08				0.02291	84.0259				0.02188	28.0952	25.8746	0
7.12583e-15	2933.52	9.20502e-48	2.05369e-47	1.38875e-38	8.87038e-08				0.02399	83.8032				0.02291	28.0052	25.921	0
0	2900.28	1.51148e-47	3.29535e-47	2.11565e-38	9.68025e-08				0.02512	83.5708				0.02399	27.9132	25.9722	0
536.5	2301.95	-1.1338e-46	-9.77787e-46	-7.5741e-32	1.28165e-06				0.0263	83.3285				0.02512	27.8192	26.0283	0
513	2290.21	-4.23339e-47	-8.68386e-46	-1.25498e-31	1.37764e-06				0.02754	83.0753				0.0263	27.724	26.091	0
489.5	2278.46	2.87119e-47	-7.58985e-46	-1.75254e-31	1.47363e-06				0.02884	82.8117				0.02754	27.6258	26.1585	0
560	2286.15	-8.1667e-47	-1.79227e-46	-4.95355e-32	1.30365e-06				0.0302	82.5365				0.02884	27.5268	26.234	0
536.5	2274.41	-1.06212e-47	-6.98256e-47	-9.92922e-32	1.39964e-06				0.03162	82.2494				0.0302	27.4255	26.3162	0
513	2262.66	6.04246e-47	3.95755e-47	-1.49049e-31	1.49563e-06				0.03311	81.9502				0.03162	27.3217	26.4053	0
560	2258.6	2.10915e-47	7.28735e-46	-7.30867e-32	1.42164e-06				0.03467	81.6384				0.03311	27.2163	26.5034	0
536.5	2246.86	9.21373e-47	8.38136e-46	-1.22843e-31	1.51763e-06				0.03631	81.3133				0.03467	27.1089	26.6105	0
560	2231.06	1.2385e-46	1.6367e-45	-9.6638e-32	1.53962e-06				0.03802	80.9747				0.03631	26.9991	26.7268	0
503.836	2194.32	-5.67634e-46	-5.90638e-45	1.97374e-31	1.81655e-06				0.03981	80.6225				0.03802	26.8869	26.8543	-0.00129
522.557	2180.71	-2.07111e-46	-2.48579e-45	8.76647e-32	1.82102e-06				0.04169	80.2565				0.03981	26.7723	26.9955	0.22315
541.279	2167.11	1.53412e-46	9.34801e-46	-2.20441e-32	1.82549e-06				0.04365	79.8776				0.04169	26.6557	27.1529	0.49721
560	2153.5	5.13934e-46	4.35539e-45	-1.31753e-31	1.82997e-06				0.04571	79.4818				0.04365	26.5384	27.3318	0.79344
522.557	2206.57	-3.3714e-46	-3.39202e-45	9.93697e-32	1.72424e-06				0.04786	79.0719				0.04571	26.4163	27.5227	1.10635
541.279	2192.96	2.33834e-47	2.85703e-47	-1.03391e-32	1.72871e-06				0.05012	78.6458				0.04786	26.2925	27.7349	1.44233
560	2179.35	3.83906e-46	3.44916e-45	-1.20048e-31	1.73318e-06				0.05248	78.2024				0.05012	26.1653	27.9654	1.80013
541.279	2218.81	-1.06645e-46	-8.77661e-46	1.36588e-33	1.63193e-06				0.05495	77.7445				0.05248	26.0342	28.2154	2.18116
560	2205.2	2.53878e-46	2.54293e-45	-1.08343e-31	1.6364e-06				0.05754	77.2691				0.05495	25.9012	28.4912	2.58998
0	2867.05	-8.04281e-48	-3.16908e-47	-3.27284e-37	1.24917e-07				0.06026	76.7761				0.05754	25.7642	28.7897	3.02545
0	2833.81	-3.12004e-47	-9.6335e-47	-6.75724e-37	1.53032e-07				0.0631	76.2658				0.06026	25.6234	29.1133	3.48992
0	2800.57	-5.4358e-47	-1.60979e-46	-1.02416e-36	1.81147e-07				0.06607	75.7396				0.0631	25.4788	29.4645	3.98573
28.5106	2884.14	8.32223e-48	2.33418e-47	-3.7438e-38	1.04731e-07				0.06918	75.1962				0.06607	25.3309	29.8461	4.51525
28.5106	2850.9	-1.48354e-47	-4.13025e-47	-3.85878e-37	1.32846e-07				0.07244	74.6403				0.06918	25.1786	30.2583	5.0797
28.5106	2817.66	-3.7993e-47	-1.05947e-46	-7.34319e-37	1.60961e-07				0.07586	74.0646				0.07244	25.0238	30.7068	5.68295
57.0212	2867.99	1.52967e-48	1.37301e-47	-9.60325e-38	1.1266e-07				0.07943	73.4739				0.07586	24.8638	31.1907	6.32684
57.0212	2834.75	-2.16279e-47	-5.09142e-47	-4.44473e-37	1.40774e-07				0.08318	72.8652				0.07943	24.6988	31.7094	7.01063
85.5318	2851.85	-5.26289e-48	4.11834e-48	-1.54627e-37	1.20588e-07				0.0871	72.2477				0.08318	24.5279	32.2663	7.73847
507.342	2128.91	-1.12487e-45	-8.97772e-45	8.13461e-31	2.02851e-06				0.0912	71.6116				0.0871	24.3524	32.8608	8.50844
524.895	2112.61	-7.62145e-46	-5.89977e-45	4.00502e-31	2.00836e-06				0.0955	70.9658				0.0912	24.1701	33.4974	9.32735
542.447	2096.3	-3.99416e-46	-2.82182e-45	-1.24578e-32	1.98821e-06				0.1	70.3112				0.0955	23.9821	34.1751	10.1931
560	2080	-3.66876e-47	2.56125e-46	-4.25417e-31	1.96806e-06				0.10471	69.6441				0.1	23.7878	34.8939	11.1061
524.895	2137.11	-5.78604e-46	-4.53335e-45	4.9839e-31	1.96233e-06				0.10965	68.9673				0.10471	23.5863	35.6582	12.0719
542.447	2120.8	-2.15876e-46	-1.4554e-45	8.54303e-32	1.94218e-06				0.11482	68.2894				0.10965	23.3776	36.4687	13.0911
560	2104.5	1.46853e-46	1.62255e-45	-3.27529e-31	1.92203e-06				0.12023	67.6071				0.11482	23.1621	37.3192	14.1571
542.447	2145.3	-3.23349e-47	-8.89804e-47	1.83318e-31	1.89615e-06				0.12589	66.936				0.12023	22.9389	38.214	15.2751
560	2129	3.30394e-46	2.98897e-45	-2.29641e-31	1.876e-06				0.13183	66.255				0.12589	22.7105	39.1396	16.4291
78.4763	2751.89	7.26028e-47	1.13205e-46	4.08782e-36	2.43648e-07				0.13804	65.5724				0.13183	22.4737	40.1216	17.6479
52.3175	2768.12	3.02825e-47	2.18104e-47	2.38383e-36	2.22815e-07				0.14454	64.8914				0.13804	22.2282	41.1483	18.9201
26.1588	2784.34	-1.20377e-47	-6.95844e-47	6.79831e-37	2.01981e-07				0.15136	64.2209				0.14454	21.974	42.2184	20.2444
52.3175	2735.43	7.66049e-47	2.83986e-46	-1.13074e-34	2.86884e-07				0.15849	63.5414				0.15136	21.7123	43.3197	21.6074
26.1588	2751.65	3.42846e-47	1.92591e-46	-1.14778e-34	2.66051e-07				0.16596	62.8856				0.15849	21.4402	44.484	23.0438
-7.52316e-31	2767.88	-8.0357e-48	1.01197e-46	-1.16482e-34	2.45217e-07				0.17378	62.2293				0.16596	21.1618	45.6598	24.498
26.1588	2718.97	8.06069e-47	4.54767e-46	-2.30235e-34	3.3012e-07				0.18197	61.5753				0.17378	20.8739	46.8873	26.0133
8.71262e-15	2735.19	3.82866e-47	3.63372e-46	-2.31939e-34	3.09287e-07				0.19055	60.9395				0.18197	20.5766	48.1643	27.5878
0	2702.5	8.46089e-47	6.25548e-46	-3.47396e-34	3.73356e-07				0.19953	60.3133				0.19055	20.2722	49.4613	29.1891
492.968	2068.25	2.31605e-45	1.64073e-44	2.55769e-30	2.22921e-06				0.20893	59.6948				0.19953	19.9597	50.7941	30.8344
515.312	2072.17	1.5318e-45	1.10236e-44	1.56332e-30	2.14216e-06				0.21878	59.0954				0.20893	19.6386	52.1674	32.5288
537.656	2076.08	7.47558e-46	5.63985e-45	5.68952e-31	2.05511e-06				0.22909	58.5215				0.21878	19.3124	53.5576	34.2452
497.759	2088.47	1.16908e-45	7.94562e-45	1.97628e-30	2.16231e-06				0.23988	57.9299				0.22909	18.9838	54.9497	35.9658
520.103	2092.39	3.8483e-46	2.5619e-45	9.81911e-31	2.07526e-06				0.25119	57.3813				0.23988	18.6409	56.4431	37.8022
502.551	2108.69	2.2101e-47	-5.16051e-46	1.39487e-30	2.09541e-06				0.26303	56.8153				0.25119	18.2991	57.8871	39.588
73.1812	2662.72	-4.45828e-46	-1.1556e-45	8.99441e-34	4.7978e-07				0.27542	56.2864				0.26303	17.9423	59.4365	41.4942
48.7875	2675.98	-2.69016e-46	-5.61883e-46	4.83829e-34	4.44305e-07				0.2884	55.7506				0.27542	17.5868	60.9447	43.3578
24.3937	2689.24	-9.22034e-47	3.18327e-47	6.82162e-35	4.08831e-07				0.302	55.2368				0.2884	17.2193	62.5331	45.3137
48.7875	2645.39	7.10916e-47	-7.08718e-46	-6.67575e-33	5.73397e-07				0.31623	54.7325				0.302	16.8497	64.118	47.2683
24.3937	2658.65	2.47904e-46	-1.15002e-46	-7.09136e-33	5.37923e-07				0.33113	54.2304				0.31623	16.4744	65.7348	49.2604
1.12847e-30	2671.91	4.24716e-46	4.78713e-46	-7.50698e-33	5.02448e-07				0.34674	53.7563				0.33113	16.0902	67.4078	51.3176
24.3937	2628.05	5.88011e-46	-2.61837e-46	-1.42509e-32	6.67015e-07				0.36308	53.2863				0.34674	15.7094	69.0497	53.3402
8.12475e-15	2641.31	7.64823e-46	3.31878e-46	-1.46666e-32	6.3154e-07				0.38019	52.8288				0.36308	15.3222	70.7388	55.4166
0	2610.71	1.10493e-45	1.85043e-46	-2.18261e-32	7.60632e-07				0.39811	52.408				0.38019	14.9339	72.4464	57.5125
451.877	2109.61	2.13767e-45	2.4412e-44	2.71463e-29	2.58268e-06				0.41687	51.9687				0.39811	14.5628	74.0802	59.5175
445.283	2092.27	-4.58235e-45	-3.01857e-44	5.45705e-29	2.72185e-06				0.43652	51.5538				0.41687	14.1729	75.8461	61.6732
438.69	2074.93	-1.13024e-44	-8.47835e-44	8.19948e-29	2.86101e-06				0.45709	51.1422				0.43652	13.7928	77.5743	63.7815
432.097	2057.59	-1.80224e-44	-1.39381e-43	1.09419e-28	3.00018e-06				0.47863	50.7359				0.45709	13.4081	79.3492	65.9411
465.574	2095.83	2.19713e-45	2.17438e-44	1.89501e-29	2.46486e-06				0.50119	50.3432				0.47863	13.0222	81.1633	68.1411
458.98	2078.48	-4.52289e-45	-3.2854e-44	4.63744e-29	2.60402e-06				0.52481	49.9515				0.50119	12.6418	82.9774	70.3356
452.387	2061.14	-1.12429e-44	-8.74517e-44	7.37986e-29	2.74319e-06				0.54954	49.571				0.52481	12.2586	84.8497	72.5911
479.271	2082.04	2.25659e-45	1.90755e-44	1.07539e-29	2.34703e-06				0.57544	49.1946				0.54954	11.8819	86.7312	74.8493
472.677	2064.7	-4.46343e-45	-3.55222e-44	3.81782e-29	2.4862e-06				0.60256	48.8203				0.57544	11.5076	88.6553	77.1476
66.2461	2572.85	1.67333e-45	7.311e-45	-4.36012e-32	9.66847e-07				0.63096	48.4569				0.60256	11.1337	90.6337	79.5
44.1641	2585.47	1.48387e-45	4.93568e-45	-3.63429e-32	8.98108e-07				0.66069	48.0903				0.63096	10.7729	92.619	81.8461
22.082	2598.09	1.2944e-45	2.56036e-45	-2.90845e-32	8.2937e-07				0.69183	47.7298				0.66069	10.4094	94.6891	84.2796
44.1641	2557.78	-3.90318e-45	-5.40926e-45	-1.50413e-31	1.13193e-06				0.72444	47.372				0.69183	10.0565	96.793	86.7364
22.082	2570.4	-4.09265e-45	-7.78458e-45	-1.43155e-31	1.06319e-06				0.75858	47.0126				0.72444	9.71242	98.9501	89.2377
0	2583.02	-4.28212e-45	-1.01599e-44	-1.35897e-31	9.94453e-07				0.79433	46.6524				0.75858	9.37195	101.189	91.8174
22.082	2542.7	-9.4797e-45	-1.81295e-44	-2.57225e-31	1.29701e-06				0.83176	46.294				0.79433	9.03774	103.509	94.4715
7.35479e-15	2555.33	-9.66917e-45	-2.05048e-44	-2.49967e-31	1.22827e-06				0.87096	45.9335				0.83176	8.71659	105.895	97.178
0	2527.63	-1.50562e-44	-3.08498e-44	-3.64038e-31	1.46209e-06				0.91201	45.5699				0.87096	8.40424	108.374	99.9693
396.868	2098.08	2.02845e-44	1.05805e-43	4.25836e-28	3.65718e-06				0.95499	45.2025				0.91201	8.10001	110.96	102.86
390.123	2081.34	4.28205e-44	3.13462e-43	8.09267e-28	3.89988e-06				1	44.8307				0.95499	7.80486	113.663	105.858
383.379	2064.6	6.53565e-44	5.21118e-43	1.1927e-27	4.14258e-06				1.04713	44.4537				1	7.51933	116.493	108.974
376.635	2047.87	8.78925e-44	7.28775e-43	1.57613e-27	4.38527e-06				1.09648	44.0727				1.04713	7.24373	119.464	112.22
408.611	2084.58	7.51553e-45	2.40766e-44	3.20363e-28	3.43818e-06				1.14815	43.6815				1.09648	6.98905	122.572	115.583
401.866	2067.84	3.00515e-44	2.31733e-43	7.03795e-28	3.68088e-06				1.20226	43.2851				1.14815	6.73946	125.887	119.148
395.122	2051.11	5.25875e-44	4.39389e-43	1.08723e-27	3.92358e-06				1.25893	42.8791				1.20226	6.5029	129.368	122.865
420.354	2071.08	-5.25343e-45	-5.76523e-44	2.14891e-28	3.21918e-06				1.31826	42.4657				1.25893	6.26992	133.074	126.804
413.609	2054.35	1.72826e-44	1.50004e-43	5.98322e-28	3.46188e-06				1.38038	42.045				1.31826	6.04781	136.997	130.949
59.6678	2493.37	3.38634e-45	-2.01418e-44	-1.39296e-30	1.82536e-06				1.44544	41.6148				1.38038	5.83849	141.146	135.307
39.7785	2504.79	-2.76118e-45	-2.37111e-44	-1.04998e-30	1.70427e-06				1.51356	41.1754				1.44544	5.63582	145.569	139.933
19.8893	2516.21	-8.9087e-45	-2.72805e-44	-7.07011e-31	1.58318e-06				1.58489	40.7272				1.51356	5.44125	150.283	144.842
39.7785	2479.72	3.4381e-44	8.51265e-44	2.01045e-30	2.11065e-06				1.65959	40.2705				1.58489	5.2556	155.307	150.052
19.8893	2491.15	2.82335e-44	8.15572e-44	2.35342e-30	1.98957e-06				1.7378	39.8059				1.65959	5.07925	160.661	155.582
3.76158e-31	2502.57	2.2086e-44	7.79879e-44	2.6964e-30	1.86848e-06				1.8197	39.3331				1.7378	4.91324	166.36	161.446
19.8893	2466.08	6.53757e-44	1.90395e-43	5.41386e-30	2.39595e-06				1.90546	38.8522				1.8197	4.75564	172.441	167.685
6.62445e-15	2477.5	5.92282e-44	1.86825e-43	5.75683e-30	2.27486e-06				1.99526	38.3643				1.90546	4.60623	178.936	174.33
0	2452.44	9.63704e-44	2.95663e-43	8.81727e-30	2.68125e-06				2.0893	37.8774				1.99526	4.46567	185.863	181.397
345.001	2085.61	-2.86478e-43	-2.012e-42	4.67237e-27	5.46858e-06				2.18776	37.3944				2.0893	4.3332	193.136	188.802
338.702	2070.08	-2.46807e-43	-1.92573e-42	7.95145e-27	5.84017e-06				2.29087	36.9161				2.18776	4.2082	200.729	196.52
332.402	2054.54	-2.07136e-43	-1.83947e-42	1.12305e-26	6.21177e-06				2.39883	36.4495				2.29087	4.09014	208.651	204.561
326.102	2039.01	-1.67465e-43	-1.75321e-42	1.45096e-26	6.58336e-06				2.51189	35.9821				2.39883	3.98524	216.76	212.775
355.546	2073.03	-1.61688e-43	-1.09841e-42	3.64029e-27	5.10748e-06				2.63027	35.5247				2.51189	3.8824	225.359	221.476
349.246	2057.5	-1.22017e-43	-1.01214e-42	6.91936e-27	5.47907e-06				2.75423	35.0797				2.63027	3.78586	234.208	230.422
342.946	2041.96	-8.23459e-44	-9.25879e-43	1.01984e-26	5.85066e-06				2.88403	34.6433				2.75423	3.69665	243.243	239.547
366.09	2060.45	-3.68976e-44	-1.84817e-43	2.60821e-27	4.74638e-06				3.01995	34.2169				2.88403	3.61177	252.572	248.96
359.79	2044.91	2.77329e-45	-9.85524e-44	5.88728e-27	5.11797e-06				3.16228	33.8017				3.01995	3.53142	262.157	258.625
53.9285	2421.55	-1.03061e-43	-1.03555e-43	1.1093e-29	3.28756e-06				3.31131	33.3983				3.16228	3.45562	271.965	268.51
35.9523	2431.85	-3.65841e-44	2.9518e-44	1.03344e-29	3.08545e-06				3.46737	33.0072				3.31131	3.38421	281.968	278.584
17.9762	2442.14	2.98932e-44	1.62591e-43	9.57585e-30	2.88335e-06				3.63078	32.6287				3.46737	3.31697	292.139	288.822
35.9523	2409.16	-1.63209e-43	-6.22347e-43	1.44477e-28	3.76443e-06				3.80189	32.2626				3.63078	3.25364	302.457	299.203
17.9762	2419.46	-9.67318e-44	-4.89275e-43	1.43718e-28	3.56232e-06				3.98107	31.9089				3.80189	3.19401	312.904	309.71
1.50463e-30	2429.75	-3.02545e-44	-3.56202e-43	1.4296e-28	3.36022e-06				4.16869	31.5706				3.98107	3.13783	323.469	320.331
17.9762	2396.77	-2.23357e-43	-1.14114e-42	2.77861e-28	4.2413e-06				4.36516	31.2511				4.16869	3.08602	333.997	330.911
5.98726e-15	2407.06	-1.5688e-43	-1.00807e-42	2.77102e-28	4.03919e-06				4.57088	30.9407				4.36516	3.03888	344.345	341.306
0	2384.38	-2.83505e-43	-1.65993e-42	4.11245e-28	4.71817e-06				4.7863	30.6497				4.57088	2.99335	354.881	351.888
297.501	2073.77	2.01147e-42	1.55214e-41	3.69717e-26	8.28106e-06				5.01187	30.3704				4.7863	2.95131	365.096	362.144
291.687	2059.49	6.93724e-43	6.08738e-42	5.78037e-26	8.82647e-06				5.24807	30.1032				5.01187	2.91075	375.288	372.377
285.873	2045.22	-6.2402e-43	-3.3466e-42	7.86357e-26	9.37188e-06				5.49541	29.848				5.24807	2.87195	385.404	382.532
280.059	2030.94	-1.94176e-42	-1.27806e-41	9.94677e-26	9.91729e-06				5.7544	29.6045				5.49541	2.83497	395.408	392.573
307.034	2062.18	1.28516e-42	9.76317e-42	2.94843e-26	7.71516e-06				6.0256	29.372				5.7544	2.79981	405.281	402.482
301.221	2047.91	-3.25872e-44	3.2919e-43	5.03163e-26	8.26057e-06				6.30957	29.1501				6.0256	2.76638	415.012	412.246
295.407	2033.63	-1.35033e-42	-9.10479e-42	7.11483e-26	8.80598e-06				6.60693	28.938				6.30957	2.73456	424.595	421.86
316.568	2050.6	5.58846e-43	4.00498e-42	2.1997e-26	7.14926e-06				6.91831	28.7353				6.60693	2.70425	434.028	431.324
310.754	2036.32	-7.58898e-43	-5.429e-42	4.2829e-26	7.69467e-06				7.24436	28.5414				6.91831	2.67532	443.313	440.638
48.9486	2356.36	8.17591e-43	1.68784e-42	8.09409e-28	5.70083e-06				7.58578	28.3573				7.24436	2.64762	452.448	449.8
32.6324	2365.7	4.50559e-43	5.71917e-43	6.76688e-28	5.37328e-06				7.94328	28.1847				7.58578	2.62142	461.342	458.721
16.3162	2375.04	8.35275e-44	-5.44008e-43	5.43966e-28	5.04572e-06				8.31764	28.018				7.94328	2.59737	469.877	467.279
32.6324	2345.16	1.31062e-43	2.89457e-42	2.89524e-27	6.47551e-06				8.70964	27.8605				8.31764	2.57417	478.359	475.785
16.3162	2354.5	-2.3597e-43	1.77865e-42	2.76252e-27	6.14796e-06				9.12011	27.7089				8.70964	2.5525	486.534	483.982
1.50463e-30	2363.84	-6.03002e-43	6.62723e-43	2.6298e-27	5.8204e-06				9.54993	27.5632				9.12011	2.5315	494.592	492.061
16.3162	2333.97	-5.55468e-43	4.1013e-42	4.98108e-27	7.25019e-06				10	27.4235				9.54993	2.51131	502.504	499.992
5.43439e-15	2343.31	-9.225e-43	2.98538e-42	4.84836e-27	6.92264e-06				10.4713	27.2894				10	2.49198	510.252	507.76
0	2322.78	-1.242e-42	5.30803e-42	7.06691e-27	8.02487e-06				10.9648	27.1609				10.4713	2.47355	517.833	515.36
253.707	2062.39	-7.66871e-42	-6.76334e-41	2.3415e-25	1.25927e-05				11.4815	27.0375				10.9648	2.45603	525.247	522.791
248.508	2049.46	3.06921e-42	1.78819e-41	3.36585e-25	1.33542e-05				12.0226	26.919				11.4815	2.43938	532.496	530.057
243.308	2036.52	1.38071e-41	1.03397e-40	4.39019e-25	1.41157e-05				12.5892	26.805				12.0226	2.42359	539.587	537.164
238.109	2023.59	2.45451e-41	1.88913e-40	5.41454e-25	1.48772e-05				13.1826	26.6952				12.5892	2.40863	546.527	544.119
262.491	2051.91	-5.75973e-42	-4.93491e-41	1.89256e-25	1.17009e-05				13.8038	26.5917				13.1826	2.39447	553.326	550.931
257.292	2038.97	4.9782e-42	3.61662e-41	2.91691e-25	1.24624e-05				14.4544	26.4931				13.8038	2.38181	559.826	557.444
252.092	2026.04	1.57161e-41	1.21681e-40	3.94125e-25	1.32239e-05				15.1356	26.3977				14.4544	2.37046	566.116	563.745
271.275	2041.42	-3.85075e-42	-3.10649e-41	1.44362e-25	1.08091e-05				15.8489	26.3054				15.1356	2.35977	572.294	569.935
266.076	2028.49	6.88718e-42	5.44505e-41	2.46797e-25	1.15706e-05				16.5959	26.2162				15.8489	2.34975	578.367	576.018
44.5147	2297.11	-3.33129e-42	-1.162e-41	1.38894e-26	9.59514e-06				17.378	26.1304				16.5959	2.3405	584.31	581.97
29.6765	2305.66	-2.63486e-42	-5.97729e-42	1.16152e-26	9.07172e-06				18.197	26.0478				17.378	2.33211	590.111	587.779
14.8383	2314.22	-1.93843e-42	-3.3463e-43	9.34108e-27	8.54829e-06				19.0546	25.9682				18.197	2.32461	595.766	593.441
29.6765	2287.08	5.22231e-42	-7.09535e-42	3.40583e-26	1.08291e-05				19.9526	25.8917				19.0546	2.31803	601.275	598.957
14.8383	2295.64	5.91874e-42	-1.45269e-42	3.17842e-26	1.03057e-05				20.893	25.8179				19.9526	2.31238	606.642	604.33
7.89932e-30	2304.19	6.61517e-42	4.18998e-42	2.951e-26	9.78226e-06				21.8776	25.7469				20.893	2.30765	611.872	609.564
14.8383	2277.05	1.37759e-41	-2.57074e-42	5.42273e-26	1.20631e-05				22.9087	25.6798				21.8776	2.30385	616.971	614.667
4.94213e-15	2285.61	1.44723e-41	3.07192e-42	5.19531e-26	1.15397e-05				23.9883	25.6148				22.9087	2.30132	621.832	619.53
0	2267.03	2.23295e-41	1.95387e-42	7.43962e-26	1.3297e-05				25.1189	25.5525				23.9883	2.29971	626.597	624.298
214.633	2051.89	-1.39045e-41	-4.43736e-42	1.16988e-24	1.89708e-05				26.3027	25.4916				25.1189	2.29906	631.206	628.907
209.718	2040.22	-5.78703e-41	-4.22443e-40	1.60213e-24	2.00731e-05				27.5423	25.4327				26.3027	2.29915	635.752	633.453
204.802	2028.56	-1.01836e-40	-8.40448e-40	2.03439e-24	2.11753e-05				28.8403	25.376				27.5423	2.3001	640.204	637.904
199.886	2016.89	-1.45802e-40	-1.25845e-39	2.46664e-24	2.22776e-05				30.1995	25.3217				28.8403	2.30201	644.52	642.218
222.458	2042.46	-1.088e-42	6.00126e-41	9.60403e-25	1.76063e-05				31.6228	25.2691				30.1995	2.30489	648.69	646.385
217.543	2030.79	-4.50538e-41	-3.57993e-40	1.39266e-24	1.87085e-05				33.1131	25.2182				31.6228	2.30867	652.764	650.455
212.627	2019.12	-8.90195e-41	-7.75998e-40	1.82491e-24	1.98108e-05				34.6737	25.1691				33.1131	2.31338	656.737	654.424
230.283	2033.02	1.17285e-41	1.24463e-40	7.50928e-25	1.62418e-05				36.3078	25.1216				34.6737	2.31904	660.605	658.286
225.368	2021.36	-3.22372e-41	-2.93543e-40	1.18318e-24	1.7344e-05				38.0189	25.0758				36.3078	2.32566	664.368	662.042
40.6354	2243.46	-3.48863e-42	4.79654e-41	1.39732e-25	1.57714e-05				39.8107	25.0316				38.0189	2.33327	668.029	665.695
27.0902	2251.32	5.11741e-42	3.26282e-41	1.17953e-25	1.49466e-05				41.6869	24.9912				39.8107	2.34189	671.589	669.247
13.5451	2259.17	1.37235e-41	1.72911e-41	9.61747e-26	1.41218e-05				43.6516	24.9507				41.6869	2.35126	674.86	672.509
27.0902	2234.49	-5.06182e-41	-1.14705e-41	2.78914e-25	1.7731e-05				45.7088	24.9115				43.6516	2.36178	678.168	675.806
13.5451	2242.35	-4.20122e-41	-2.68077e-41	2.57135e-25	1.69062e-05				47.863	24.8744				45.7088	2.37336	681.385	679.011
-1.88079e-31	2250.2	-3.34061e-41	-4.21448e-41	2.35357e-25	1.60814e-05				50.1187	24.8383				47.863	2.38581	684.448	682.062
13.5451	2225.53	-9.77478e-41	-7.09064e-41	4.18096e-25	1.96906e-05				52.4808	24.8033				50.1187	2.39941	687.449	685.05
4.51143e-15	2233.38	-8.91417e-41	-8.62436e-41	3.96318e-25	1.88658e-05				54.9541	24.7696				52.4808	2.4142	690.373	687.958
0	2216.56	-1.44877e-40	-1.30342e-40	5.57279e-25	2.16502e-05				57.544	24.7371				54.9541	2.43021	693.209	690.779
178.193	2043.15	5.38386e-40	3.24078e-39	5.10207e-24	2.89274e-05				60.256	24.7058				57.544	2.44747	695.954	693.507
173.815	2032.36	4.31128e-40	3.42853e-39	6.60866e-24	3.04464e-05				63.0957	24.6758				60.256	2.46605	698.608	696.141
169.438	2021.57	3.23871e-40	3.61628e-39	8.11526e-24	3.19655e-05				66.0693	24.647				63.0957	2.48601	701.169	698.683
165.06	2010.79	2.16613e-40	3.80403e-39	9.62186e-24	3.34845e-05				69.1831	24.6193				66.0693	2.50744	703.641	701.134
185.424	2034.4	3.10324e-40	1.74104e-39	4.22359e-24	2.67108e-05				72.4436	24.5927				69.1831	2.53044	706.027	703.496
181.046	2023.61	2.03066e-40	1.92879e-39	5.73019e-24	2.82298e-05				75.8578	24.5671				72.4436	2.55514	708.328	705.773
176.669	2012.82	9.58078e-41	2.11654e-39	7.23679e-24	2.97489e-05				79.4328	24.5425				75.8578	2.58171	710.55	707.969
192.655	2025.64	8.22609e-41	2.41291e-40	3.34512e-24	2.44942e-05				83.1764	24.5202				79.4328	2.61034	712.696	710.086
188.277	2014.86	-2.4997e-41	4.29041e-40	4.85171e-24	2.60132e-05				87.0964	24.4981				83.1764	2.63936	714.656	712.017
37.3096	2194.85	1.75194e-40	-8.89053e-41	9.95569e-25	2.5538e-05				91.2011	24.4768				87.0964	2.67142	716.597	713.926
24.8731	2202.08	6.85036e-41	-1.02718e-40	8.49473e-25	2.42421e-05				95.4993	24.4565				91.2011	2.70605	718.472	715.766
12.4366	2209.32	-3.81869e-41	-1.1653e-40	7.03376e-25	2.29461e-05				100	24.4373				95.4993	2.74329	720.271	717.528
24.8731	2186.86	2.19848e-40	2.05776e-40	1.72881e-24	2.86596e-05									100	2.78276	721.974	719.191
12.4366	2194.1	1.13158e-40	1.91964e-40	1.58272e-24	2.73637e-05
-1.69271e-30	2201.34	6.46722e-42	1.78151e-40	1.43662e-24	2.60677e-05
12.4366	2178.88	2.64502e-40	5.00457e-40	2.46206e-24	3.17812e-05
4.1422e-15	2186.11	1.57812e-40	4.86645e-40	2.31596e-24	3.04852e-05
0	2170.89	3.09156e-40	7.95139e-40	3.1953e-24	3.49028e-05
158.717	2018.95	-1.72899e-39	-9.41062e-39	1.26754e-23	3.70887e-05
152.374	2027.1	-3.6746e-39	-2.26253e-38	1.5729e-23	4.06929e-05
146.031	2035.26	-5.62021e-39	-3.58399e-38	1.87826e-23	4.42971e-05
154.483	2008.93	2.36375e-39	1.06901e-38	1.7972e-23	3.95987e-05
148.14	2017.09	4.18145e-40	-2.52459e-39	2.10256e-23	4.32029e-05
141.797	2025.25	-1.52746e-39	-1.57392e-38	2.40792e-23	4.68071e-05
143.906	2007.08	4.51089e-39	1.75761e-38	2.63221e-23	4.57129e-05
137.563	2015.24	2.56528e-39	4.36145e-39	2.93757e-23	4.93171e-05
133.329	2005.23	6.65803e-39	2.44621e-38	3.46723e-23	5.18271e-05
34.531	2150.43	-1.48682e-39	-1.74189e-40	5.52919e-24	4.12015e-05
23.0207	2157.25	-8.88159e-40	1.4892e-40	4.75123e-24	3.91019e-05
11.5103	2164.07	-2.89502e-40	4.7203e-40	3.97326e-24	3.70024e-05
23.0207	2143.47	3.47659e-40	-1.58272e-39	8.54925e-24	4.61328e-05
11.5103	2150.29	9.46317e-40	-1.25961e-39	7.77129e-24	4.40332e-05
3.00927e-30	2157.11	1.54497e-39	-9.36499e-40	6.99332e-24	4.19336e-05
11.5103	2136.51	2.18214e-39	-2.99125e-39	1.15693e-23	5.10641e-05
3.83371e-15	2143.33	2.78079e-39	-2.66814e-39	1.07913e-23	4.89645e-05
0	2129.55	4.01661e-39	-4.39978e-39	1.45894e-23	5.59954e-05
127.908	2012.95	1.732e-38	9.67537e-38	4.39306e-23	5.79836e-05
122.487	2020.68	2.7982e-38	1.69045e-37	5.3189e-23	6.41402e-05
117.066	2028.41	3.8644e-38	2.41337e-37	6.24473e-23	7.02967e-05
123.386	2003.48	-2.76081e-38	-1.31369e-37	6.51971e-23	6.41579e-05
117.965	2011.21	-1.69461e-38	-5.9077e-38	7.44555e-23	7.03145e-05
112.544	2018.94	-6.28411e-39	1.32146e-38	8.37138e-23	7.64711e-05
113.443	2001.74	-6.18743e-38	-2.87199e-37	9.5722e-23	7.64888e-05
108.022	2009.47	-5.12123e-38	-2.14908e-37	1.0498e-22	8.26454e-05
103.5	2000	-9.61404e-38	-4.4303e-37	1.26247e-22	8.88197e-05
31.7448	2110.26	6.51801e-39	9.91963e-40	2.42856e-23	6.62629e-05
21.1632	2116.69	5.68421e-39	-8.05283e-40	2.10535e-23	6.28404e-05
10.5816	2123.12	4.85041e-39	-2.60253e-39	1.78215e-23	5.94179e-05
21.1632	2104.09	-1.45594e-38	1.95057e-38	3.50781e-23	7.43739e-05
10.5816	2110.52	-1.53932e-38	1.77084e-38	3.1846e-23	7.09514e-05
1.12847e-30	2116.95	-1.6227e-38	1.59112e-38	2.86139e-23	6.75289e-05
10.5816	2097.92	-3.56368e-38	3.80194e-38	4.58706e-23	8.24849e-05
3.52438e-15	2104.35	-3.64706e-38	3.62221e-38	4.26385e-23	7.90624e-05
0	2091.76	-5.67143e-38	5.65331e-38	5.66631e-23	9.05959e-05
98.9992	2008.98	-1.21564e-37	-6.31178e-37	1.45768e-22	9.85107e-05
94.4984	2017.97	-1.46988e-37	-8.19326e-37	1.65289e-22	0.000108202
89.9976	2026.95	-1.72412e-37	-1.00747e-36	1.8481e-22	0.000117893
93.5	2000	3.47387e-37	1.39308e-36	3.2609e-22	0.000141583
88.9992	2008.98	3.21963e-37	1.20493e-36	3.45611e-22	0.000151274
84.4984	2017.97	2.96539e-37	1.01678e-36	3.65132e-22	0.000160965
83.5	2000	7.90914e-37	3.22919e-36	5.25932e-22	0.000194346
78.9992	2008.98	7.6549e-37	3.04104e-36	5.45453e-22	0.000204037
73.5	2000	1.23444e-36	5.0653e-36	7.25775e-22	0.000247109
27.9332	2070.93	2.26736e-39	-1.13916e-38	1.00016e-22	0.000112145
18.6222	2077.87	-1.73932e-38	1.125e-38	8.55649e-23	0.000104962
9.31108	2084.81	-3.70537e-38	3.38915e-38	7.1114e-23	9.77789e-05
18.6222	2065.49	1.41263e-37	-2.62811e-37	1.35235e-22	0.000125938
9.31108	2072.43	1.21603e-37	-2.4017e-37	1.20784e-22	0.000118755
-2.25695e-30	2079.37	1.01942e-37	-2.17528e-37	1.06333e-22	0.000111572
9.31108	2060.05	2.8026e-37	-5.14231e-37	1.70454e-22	0.000139731
3.10121e-15	2066.99	2.60599e-37	-4.9159e-37	1.56003e-22	0.000132548
0	2054.61	4.19256e-37	-7.65651e-37	2.05673e-22	0.000153524
51.0647	1979.76	-9.24262e-36	2.68546e-35	1.71446e-21	0.000435892
60.3278	1976.38	-5.261e-36	-5.61766e-36	1.8889e-21	0.000464942
69.5908	1973.01	-1.27939e-36	-3.80899e-35	2.06333e-21	0.000493992
78.8539	1969.64	2.70222e-36	-7.05622e-35	2.23776e-21	0.000523042
58.5431	1986.51	-5.75026e-36	1.95915e-35	1.3849e-21	0.000372964
67.8062	1983.13	-1.76865e-36	-1.28808e-35	1.55933e-21	0.000402014
77.0693	1979.76	2.21296e-36	-4.5353e-35	1.73377e-21	0.000431064
66.0216	1993.25	-2.25791e-36	1.23284e-35	1.05534e-21	0.000310037
75.2846	1989.88	1.7237e-36	-2.01439e-35	1.22977e-21	0.000339087
0	2017.57	-1.34029e-36	6.15138e-36	6.51566e-22	0.000265362
10.0093	2022.2	-1.00149e-36	4.18791e-36	5.62397e-22	0.000243689
20.0185	2026.82	-6.62682e-37	2.22443e-36	4.73228e-22	0.000222016
30.0278	2031.44	-3.2388e-37	2.60962e-37	3.84058e-22	0.000200343
0	2029.92	-7.53773e-37	3.8457e-36	5.02935e-22	0.000228083
10.0093	2034.54	-4.14971e-37	1.88223e-36	4.13766e-22	0.00020641
20.0185	2039.16	-7.61679e-38	-8.12423e-38	3.24597e-22	0.000184737
0	2042.27	-1.67259e-37	1.54003e-36	3.54304e-22	0.000190804
10.0093	2046.89	1.71544e-37	-4.23447e-37	2.65135e-22	0.000169131
54.7848	1947.19	4.34861e-35	-1.0822e-34	2.72568e-21	0.000657594
64.7482	1943.67	3.6655e-36	1.01173e-34	2.53996e-21	0.000689231
74.7116	1940.15	-3.61551e-35	3.10566e-34	2.35423e-21	0.000720868
84.675	1936.63	-7.59757e-35	5.19959e-34	2.16851e-21	0.000752505
62.8079	1954.67	2.98915e-35	-9.56671e-35	2.56304e-21	0.000612743
72.7712	1951.15	-9.92913e-36	1.13726e-34	2.37732e-21	0.00064438
82.7346	1947.63	-4.97497e-35	3.23119e-34	2.19159e-21	0.000676017
70.8309	1962.15	1.62968e-35	-8.31147e-35	2.4004e-21	0.000567893
80.7943	1958.63	-2.35238e-35	1.26278e-34	2.21468e-21	0.000599529
25.1796	1997.91	2.07296e-36	-1.4009e-37	1.0889e-21	0.000341959
16.7864	2004.47	9.3521e-37	1.95707e-36	9.43124e-22	0.000316426
8.39319	2011.02	-2.02539e-37	4.05422e-36	7.97345e-22	0.000290894
16.7864	1992.03	2.16439e-36	-1.98829e-35	1.2973e-21	0.000376775
8.39319	1998.58	1.02664e-36	-1.77858e-35	1.15152e-21	0.000351243
-2.82119e-30	2005.14	-1.11107e-37	-1.56886e-35	1.00574e-21	0.000325711
8.39319	1986.14	2.25582e-36	-3.96258e-35	1.50569e-21	0.000411592
2.79549e-15	1992.7	1.11807e-36	-3.75286e-35	1.35991e-21	0.00038606
0	1980.26	2.34725e-36	-5.93686e-35	1.71409e-21	0.000446408
58.8542	1910.57	-1.13502e-34	2.75523e-34	-3.25726e-21	0.000893813
69.5981	1907.14	1.01872e-34	-9.06246e-34	-7.05277e-21	0.000924889
80.342	1903.7	3.17247e-34	-2.08801e-33	-1.08483e-20	0.000955965
91.0859	1900.27	5.32621e-34	-3.26978e-33	-1.46438e-20	0.00098704
67.4611	1919.26	-1.00993e-34	3.57002e-34	-1.44867e-21	0.000846711
78.205	1915.82	1.14381e-34	-8.24767e-34	-5.24418e-21	0.000877786
88.9489	1912.39	3.29756e-34	-2.00654e-33	-9.03969e-21	0.000908862
76.0681	1927.94	-8.84846e-35	4.38481e-34	3.59916e-22	0.000799608
86.812	1924.51	1.2689e-34	-7.43288e-34	-3.43559e-21	0.000830683
26.7205	1961.96	-1.3808e-36	6.5765e-36	2.41575e-21	0.000553463
17.8137	1968.06	-1.38114e-37	-1.54052e-35	2.18186e-21	0.000517778
8.90684	1974.16	1.10457e-36	-3.73869e-35	1.94797e-21	0.000482093
17.8137	1955.25	-6.29606e-36	1.23203e-34	2.46844e-21	0.0005948
8.90684	1961.35	-5.05338e-36	1.01222e-34	2.23455e-21	0.000559116
2.25695e-30	1967.45	-3.81069e-36	7.92399e-35	2.00067e-21	0.000523431
8.90684	1948.54	-1.12113e-35	2.3983e-34	2.52113e-21	0.000636138
2.96657e-15	1954.64	-9.96864e-36	2.17848e-34	2.28725e-21	0.000600453
0	1941.83	-1.61266e-35	3.56457e-34	2.57383e-21	0.000677475
98.1465	1860.23	-2.48382e-33	1.69589e-32	-1.68064e-19	0.00124
95.793	1873.57	-1.47834e-33	1.0216e-32	-1.16924e-19	0.00116
93.4394	1886.92	-4.72859e-34	3.47311e-33	-6.57839e-20	0.00107
86.5648	1863.57	-1.67849e-33	1.15398e-32	-1.37577e-19	0.00121
84.2112	1876.91	-6.7301e-34	4.79694e-33	-8.64368e-20	0.00113
81.8577	1890.26	3.3247e-34	-1.94596e-33	-3.52967e-20	0.00104
74.983	1866.91	-8.73162e-34	6.12077e-33	-1.0709e-19	0.00118
72.6295	1880.25	1.32319e-34	-6.22129e-34	-5.59495e-20	0.00109
63.4013	1870.25	-6.78327e-35	7.01698e-34	-7.66024e-20	0.00115
28.5113	1924.67	-3.43748e-35	-8.45821e-35	1.74864e-21	0.000789831
19.0075	1930.39	-2.8292e-35	6.24309e-35	2.0237e-21	0.000752379
9.50377	1936.11	-2.22093e-35	2.09444e-34	2.29876e-21	0.000714927
19.0075	1917.17	6.05529e-35	-7.01405e-34	-1.54104e-21	0.000834703
9.50377	1922.89	6.66356e-35	-5.54392e-34	-1.26598e-21	0.000797251
-5.07814e-30	1928.61	7.27183e-35	-4.07379e-34	-9.90917e-22	0.000759799
9.50377	1909.67	1.5548e-34	-1.31823e-33	-4.83072e-21	0.000879574
3.16539e-15	1915.39	1.61563e-34	-1.17121e-33	-4.55566e-21	0.000842122
0	1902.17	2.50408e-34	-1.93505e-33	-8.1204e-21	0.000924446
105.922	1816.13	8.64811e-33	-7.18449e-32	-1.34413e-18	0.00154
103.33	1830.83	4.93746e-33	-4.22436e-32	-9.52105e-19	0.00144
100.738	1845.53	1.22682e-33	-1.26424e-32	-5.60085e-19	0.00134
93.4616	1819.31	6.58493e-33	-5.24198e-32	-1.13177e-18	0.0015
90.8696	1834.01	2.87429e-33	-2.28185e-32	-7.39746e-19	0.00141
88.2776	1848.71	-8.36355e-34	6.78276e-33	-3.47725e-19	0.00131
81.0008	1822.5	4.52175e-33	-3.29947e-32	-9.19407e-19	0.00147
78.4088	1837.2	8.11109e-34	-3.39339e-33	-5.27386e-19	0.00137
68.5399	1825.68	2.45857e-33	-1.35695e-32	-7.07047e-19	0.00144
30.6665	1884.44	1.74256e-34	8.68454e-34	-2.61906e-20	0.00104
20.4443	1890.35	1.9964e-34	-6.60477e-35	-2.01672e-20	0.001
10.2221	1896.26	2.25024e-34	-1.00055e-33	-1.41438e-20	0.000963543
20.4443	1876.05	-6.00394e-34	3.787e-33	-6.06094e-20	0.00109
10.2221	1881.95	-5.7501e-34	2.85249e-33	-5.4586e-20	0.00105
-6.77085e-30	1887.86	-5.49626e-34	1.91799e-33	-4.85626e-20	0.00101
10.2221	1867.65	-1.37504e-33	6.70554e-33	-9.50281e-20	0.00114
3.40466e-15	1873.56	-1.34966e-33	5.77104e-33	-8.90047e-20	0.0011
0	1859.26	-2.14969e-33	9.62408e-33	-1.29447e-19	0.00119
114.486	1767.56	-2.42578e-32	2.52731e-31	-9.4557e-18	0.00189
111.632	1783.75	-1.32891e-32	1.44539e-31	-6.75184e-18	0.00177
108.777	1799.94	-2.32052e-33	3.63469e-32	-4.04798e-18	0.00165
101.222	1770.52	-2.0733e-32	1.98794e-31	-8.16622e-18	0.00185
98.3675	1786.71	-9.76438e-33	9.06023e-32	-5.46236e-18	0.00174
95.5129	1802.9	1.20425e-33	-1.75896e-32	-2.7585e-18	0.00162
87.958	1773.47	-1.72082e-32	1.44858e-31	-6.87674e-18	0.00182
85.1034	1789.66	-6.23961e-33	3.66658e-32	-4.17288e-18	0.0017
74.6938	1776.43	-1.36835e-32	9.09211e-32	-5.58726e-18	0.00178
33.0924	1840.38	2.56222e-34	-8.81513e-33	-2.9326e-19	0.00132
22.0616	1846.68	-5.4575e-34	-2.66872e-33	-2.38655e-19	0.00128
11.0308	1852.97	-1.34772e-33	3.47768e-33	-1.84051e-19	0.00124
22.0616	1830.88	3.95686e-33	-1.76119e-32	-6.00566e-19	0.00138
11.0308	1837.17	3.15489e-33	-1.14655e-32	-5.45962e-19	0.00134
3.76158e-31	1843.46	2.35292e-33	-5.31909e-33	-4.91358e-19	0.0013
11.0308	1821.37	7.6575e-33	-2.64087e-32	-9.07873e-19	0.00144
3.67399e-15	1827.66	6.85553e-33	-2.02623e-32	-8.53269e-19	0.0014
0	1811.86	1.13581e-32	-3.52054e-32	-1.21518e-18	0.0015
83.4149	1723.67	3.97678e-32	-3.93811e-31	-3.25517e-17	0.0022
96.9159	1720.47	5.20901e-32	-5.33654e-31	-3.84379e-17	0.00224
110.417	1717.27	6.44124e-32	-6.73497e-31	-4.43241e-17	0.00228
123.918	1714.07	7.67347e-32	-8.1334e-31	-5.02103e-17	0.00233
93.772	1738.3	1.84259e-32	-1.78297e-31	-2.4853e-17	0.00209
107.273	1735.1	3.07482e-32	-3.1814e-31	-3.07392e-17	0.00214
120.774	1731.9	4.30705e-32	-4.57983e-31	-3.66254e-17	0.00218
104.129	1752.93	-2.91591e-33	3.72167e-32	-1.71544e-17	0.00199
117.63	1749.73	9.40638e-33	-1.02626e-31	-2.30406e-17	0.00204
35.9466	1790.82	-9.258e-33	7.37789e-32	-2.64921e-18	0.00165
23.9644	1797.83	-2.38595e-33	3.74508e-32	-2.1712e-18	0.0016
11.9822	1804.85	4.4861e-33	1.12269e-33	-1.69319e-18	0.00155
23.9644	1780.38	-1.6435e-32	4.79383e-32	-5.09459e-18	0.00173
11.9822	1787.39	-9.56293e-33	1.16102e-32	-4.61658e-18	0.00168
1.82437e-29	1794.4	-2.69089e-33	-2.4718e-32	-4.13857e-18	0.00163
11.9822	1769.93	-2.3612e-32	2.20976e-32	-7.53996e-18	0.0018
3.99088e-15	1776.94	-1.67399e-32	-1.42305e-32	-7.06195e-18	0.00175
0	1759.49	-3.0789e-32	-3.74301e-33	-9.98534e-18	0.00187
96.3859	1677.38	-5.96795e-32	1.63307e-30	-5.69592e-17	0.00262
109.026	1669.98	-1.61192e-31	1.82962e-30	-3.46967e-17	0.00271
121.665	1662.57	-2.62704e-31	2.02617e-30	-1.24342e-17	0.0028
134.305	1655.17	-3.64216e-31	2.22273e-30	9.82832e-18	0.00289
105.563	1689.61	-1.42081e-32	8.17599e-31	-5.47096e-17	0.00252
118.203	1682.21	-1.1572e-31	1.01415e-30	-3.24471e-17	0.00261
130.843	1674.8	-2.17233e-31	1.2107e-30	-1.01846e-17	0.0027
114.741	1701.84	3.12633e-32	2.12922e-33	-5.24599e-17	0.00243
127.38	1694.44	-7.02489e-32	1.98682e-31	-3.01974e-17	0.00252
39.4591	1735.03	7.30008e-32	-4.71591e-31	-2.22049e-17	0.00207
26.3061	1743.18	3.84042e-32	-3.15642e-31	-1.81317e-17	0.00201
13.1531	1751.33	3.80763e-33	-1.59692e-31	-1.40585e-17	0.00194
26.3061	1723.9	1.82125e-32	1.97211e-31	-3.36169e-17	0.00216
13.1531	1732.05	-1.63841e-32	3.5316e-31	-2.95437e-17	0.00209
7.89932e-29	1740.2	-5.09807e-32	5.0911e-31	-2.54705e-17	0.00203
13.1531	1712.76	-3.65759e-32	8.66013e-31	-4.50289e-17	0.00225
4.38084e-15	1720.91	-7.11725e-32	1.02196e-30	-4.09558e-17	0.00218
0	1701.63	-9.13642e-32	1.53482e-30	-5.6441e-17	0.00234
92.9472	1625.44	8.55383e-31	-1.07675e-29	4.50715e-16	0.00314
110.546	1613.72	6.96101e-31	-5.83575e-30	1.65345e-15	0.00331
128.146	1602.01	5.36818e-31	-9.04047e-31	2.85618e-15	0.00347
145.745	1590.29	3.77535e-31	4.02766e-30	4.05892e-15	0.00364
106.733	1635.35	4.4885e-31	-6.4374e-30	3.03753e-16	0.00306
124.332	1623.63	2.89567e-31	-1.50569e-30	1.50649e-15	0.00322
141.932	1611.92	1.30285e-31	3.42602e-30	2.70922e-15	0.00339
120.519	1645.26	4.23169e-32	-2.10734e-30	1.5679e-16	0.00297
138.118	1633.54	-1.16966e-31	2.82437e-30	1.35952e-15	0.00314
51.4169	1672.12	-3.17863e-31	1.9332e-30	-1.39158e-16	0.00262
34.2779	1681.96	-2.42364e-31	1.8004e-30	-1.11586e-16	0.00253
17.139	1691.79	-1.66864e-31	1.66761e-30	-8.40133e-17	0.00243
34.2779	1660.65	3.0481e-31	-3.51625e-30	-5.27174e-17	0.00273
17.139	1670.48	3.8031e-31	-3.64905e-30	-2.51451e-17	0.00264
5.83798e-28	1680.31	4.5581e-31	-3.78184e-30	2.4272e-18	0.00254
17.139	1649.17	9.27484e-31	-8.9657e-30	3.3723e-17	0.00284
5.70842e-15	1659	1.00298e-30	-9.0985e-30	6.12954e-17	0.00275
0	1637.69	1.55016e-30	-1.44152e-29	1.20164e-16	0.00295
101.452	1556.43	-4.21298e-30	4.07793e-29	1.02169e-14	0.00399
120.416	1543.9	-1.41022e-30	2.45912e-30	1.35828e-14	0.0042
139.38	1531.37	1.39254e-30	-3.58611e-29	1.69488e-14	0.00442
158.344	1518.84	4.1953e-30	-7.41813e-29	2.03147e-14	0.00464
116.216	1567.72	-2.68281e-30	2.85288e-29	8.16423e-15	0.00387
135.18	1555.19	1.19952e-31	-9.79143e-30	1.15302e-14	0.00409
154.144	1542.66	2.92271e-30	-4.81116e-29	1.48961e-14	0.0043
130.98	1579	-1.15264e-30	1.62782e-29	6.11158e-15	0.00375
149.944	1566.47	1.65012e-30	-2.2042e-29	9.47753e-15	0.00397
46.5208	1601.01	1.03135e-31	6.63044e-30	1.28528e-15	0.00337
31.0139	1613.24	5.85476e-31	-3.84756e-31	8.96909e-16	0.00323
15.5069	1625.46	1.06782e-30	-7.39996e-30	5.08536e-16	0.00309
31.0139	1589.69	-3.45788e-30	2.73291e-29	2.7459e-15	0.0035
15.5069	1601.92	-2.97554e-30	2.03139e-29	2.35753e-15	0.00336
7.59087e-28	1614.15	-2.49319e-30	1.32987e-29	1.96916e-15	0.00322
15.5069	1578.37	-7.01889e-30	4.80278e-29	4.20653e-15	0.00364
5.16484e-15	1590.6	-6.53655e-30	4.10126e-29	3.81815e-15	0.0035
0	1567.06	-1.05799e-29	6.87265e-29	5.66715e-15	0.00377
110.685	1478.88	1.01477e-29	-6.16774e-29	-1.30281e-14	0.00516
131.196	1465.97	-4.39231e-30	1.02523e-28	-1.26237e-13	0.00544
151.708	1453.06	-1.89323e-29	2.66723e-28	-2.39446e-13	0.00572
172.219	1440.15	-3.34723e-29	4.30924e-28	-3.52654e-13	0.00601
126.571	1492.2	8.16356e-30	-6.58454e-29	-1.91383e-15	0.00499
147.082	1479.29	-6.37644e-30	9.8355e-29	-1.15123e-13	0.00527
167.594	1466.38	-2.09164e-29	2.62555e-28	-2.28331e-13	0.00555
142.457	1505.52	6.17943e-30	-7.00133e-29	9.20046e-15	0.00481
162.969	1492.61	-8.36057e-30	9.4187e-29	-1.04008e-13	0.00509
53.5532	1523.14	8.56515e-30	-1.02027e-28	1.81724e-14	0.00439
35.7021	1537.78	2.18347e-30	-4.51095e-29	1.4004e-14	0.00418
17.8511	1552.42	-4.19822e-30	1.18085e-29	9.83556e-15	0.00398
35.7021	1511.77	1.44079e-29	-7.40587e-29	1.13853e-14	0.00456
17.8511	1526.4	8.02621e-30	-1.71407e-29	7.21689e-15	0.00435
2.09069e-27	1541.04	1.64453e-30	3.97773e-29	3.04848e-15	0.00414
17.8511	1500.39	2.02506e-29	-4.60898e-29	4.59822e-15	0.00472
5.9456e-15	1515.03	1.3869e-29	1.08282e-29	4.29809e-16	0.00452
0	1489.02	2.60934e-29	-1.8121e-29	-2.18886e-15	0.00489
120.473	1394.7	2.30238e-29	-4.37169e-28	-1.02251e-12	0.00675
142.809	1381	5.45482e-29	-7.5253e-28	-1.1138e-12	0.00713
165.145	1367.3	8.60726e-29	-1.06789e-27	-1.20509e-12	0.00751
187.481	1353.6	1.17597e-28	-1.38325e-27	-1.29638e-12	0.00788
137.721	1409.85	4.19177e-30	-1.47805e-28	-7.99225e-13	0.00651
160.058	1396.15	3.57162e-29	-4.63165e-28	-8.90514e-13	0.00688
182.394	1382.45	6.72406e-29	-7.78526e-28	-9.81803e-13	0.00726
154.97	1425	-1.46403e-29	1.41559e-28	-5.7594e-13	0.00626
177.307	1411.3	1.68841e-29	-1.73801e-28	-6.67229e-13	0.00663
58.0668	1440.04	-6.2051e-29	5.49759e-28	-1.83578e-13	0.00576
38.7112	1456.36	-3.26695e-29	3.60466e-28	-1.23115e-13	0.00547
19.3556	1472.69	-3.28807e-30	1.71172e-28	-6.2652e-14	0.00518
38.7112	1427.62	-1.62583e-29	-2.37581e-28	-2.79999e-13	0.00599
19.3556	1443.95	1.31231e-29	-4.26875e-28	-2.19536e-13	0.0057
5.93879e-27	1460.28	4.25046e-29	-6.16168e-28	-1.59073e-13	0.00541
19.3556	1415.21	2.95343e-29	-1.02492e-27	-3.7642e-13	0.00622
6.44671e-15	1431.53	5.89158e-29	-1.21421e-27	-3.15957e-13	0.00593
0	1402.79	7.5327e-29	-1.81226e-27	-4.72841e-13	0.00645
130.831	1304.01	-3.60565e-28	4.12829e-27	6.96315e-12	0.00891
155.237	1289.22	-2.44548e-28	2.98229e-27	2.24289e-11	0.00942
179.644	1274.43	-1.28531e-28	1.8363e-27	3.78947e-11	0.00992
204.05	1259.63	-1.25142e-29	6.90303e-28	5.33605e-11	0.01043
149.714	1320.54	-2.01178e-28	2.29111e-27	4.20997e-12	0.00857
174.121	1305.75	-8.51607e-29	1.14511e-27	1.96758e-11	0.00907
198.527	1290.95	3.08562e-29	-8.81425e-31	3.51416e-11	0.00958
168.598	1337.07	-4.17903e-29	4.5393e-28	1.4568e-12	0.00823
193.004	1322.27	7.42266e-29	-6.92066e-28	1.69226e-11	0.00873
63.5537	1351.54	2.32345e-28	-1.33374e-27	-9.19602e-13	0.00759
42.3691	1368.62	1.80006e-28	-1.49325e-27	-7.70681e-13	0.00721
21.1846	1385.71	1.27666e-28	-1.65275e-27	-6.21761e-13	0.00683
42.3691	1336.88	-2.46032e-28	3.92095e-27	4.48546e-13	0.00794
21.1846	1353.97	-2.98371e-28	3.76144e-27	5.97466e-13	0.00755
7.29679e-26	1371.05	-3.50711e-28	3.60193e-27	7.46386e-13	0.00717
21.1846	1322.23	-7.24409e-28	9.17563e-27	1.81669e-12	0.00828
7.05588e-15	1339.31	-7.76748e-28	9.01612e-27	1.96561e-12	0.0079
0	1307.57	-1.20279e-27	1.44303e-26	3.18484e-12	0.00862
141.43	1208.24	1.79295e-27	-1.73544e-26	8.96191e-11	0.01173
168.044	1192.82	3.4955e-28	-4.78698e-27	-6.07385e-11	0.01239
194.658	1177.39	-1.09385e-27	7.78048e-27	-2.11096e-10	0.01305
221.273	1161.96	-2.53725e-27	2.03479e-26	-3.61454e-10	0.0137
162.303	1225.37	1.19113e-27	-1.13395e-26	7.75329e-11	0.0113
188.917	1209.95	-2.52271e-28	1.22794e-27	-7.28247e-11	0.01196
215.532	1194.52	-1.69567e-27	1.37954e-26	-2.23182e-10	0.01261
183.177	1242.5	5.89307e-28	-5.32461e-27	6.54467e-11	0.01087
209.791	1227.08	-8.54092e-28	7.24285e-27	-8.49109e-11	0.01152
67.9964	1256.37	-1.69815e-28	-4.51351e-27	2.55076e-11	0.01007
45.3309	1273.43	-5.14139e-28	1.8011e-27	1.80667e-11	0.00958
22.6655	1290.5	-8.58462e-28	8.11571e-27	1.06258e-11	0.0091
45.3309	1240.27	2.3467e-27	-2.53219e-26	1.44969e-11	0.01054
22.6655	1257.34	2.00238e-27	-1.90073e-26	7.05599e-12	0.01006
4.9061e-25	1274.4	1.65806e-27	-1.26927e-26	-3.8493e-13	0.00957
22.6655	1224.17	4.86322e-27	-4.61304e-26	3.48622e-12	0.01101
7.54912e-15	1241.24	4.5189e-27	-3.98158e-26	-3.9547e-12	0.01053
0	1208.07	7.37974e-27	-6.69388e-26	-7.52447e-12	0.01148
152.505	1108.71	-3.1735e-27	1.95457e-26	-2.85002e-09	0.01532
181.17	1093.89	3.41918e-27	-2.65504e-26	-4.30584e-09	0.01609
209.835	1079.08	1.00119e-26	-7.26464e-26	-5.76167e-09	0.01687
238.499	1064.27	1.66045e-26	-1.18743e-25	-7.21749e-09	0.01765
175.427	1126.46	-2.96142e-27	1.98131e-26	-2.0205e-09	0.01478
204.092	1111.65	3.63126e-27	-2.6283e-26	-3.47632e-09	0.01556
232.757	1096.83	1.02239e-26	-7.2379e-26	-4.93214e-09	0.01633
198.35	1144.21	-2.74933e-27	2.00805e-26	-1.19098e-09	0.01424
227.015	1129.4	3.84335e-27	-2.60155e-26	-2.6468e-09	0.01502
71.9248	1158.78	-4.39565e-27	7.10189e-26	-2.26465e-10	0.0132
47.9499	1175.21	-4.7052e-28	2.5033e-26	-1.53485e-10	0.01263
23.9749	1191.64	3.45461e-27	-2.09529e-26	-8.05047e-11	0.01205
47.9499	1142.2	-1.21978e-26	9.68796e-26	1.31561e-10	0.01379
23.9749	1158.63	-8.27266e-27	5.08937e-26	2.04541e-10	0.01322
2.42776e-24	1175.06	-4.34753e-27	4.90786e-27	2.77521e-10	0.01264
23.9749	1125.62	-1.99999e-26	1.2274e-25	4.89586e-10	0.01438
7.98526e-15	1142.05	-1.60748e-26	7.67545e-26	5.62567e-10	0.01381
0	1109.04	-2.78021e-26	1.48601e-25	8.47612e-10	0.01497
255.726	966.57	-4.17129e-26	1.1051e-25	1.14837e-07	0.02224
249.984	999.135	-2.22738e-26	3.40926e-26	7.4152e-08	0.02071
244.242	1031.7	-2.83461e-27	-4.2325e-26	3.34673e-08	0.01918
222.986	976.651	-3.57219e-26	1.67323e-25	8.55597e-08	0.02153
217.244	1009.22	-1.62828e-26	9.09058e-26	4.48749e-08	0.02
211.501	1041.78	3.15637e-27	1.44882e-26	4.19015e-09	0.01847
190.246	986.732	-2.9731e-26	2.24137e-25	5.62825e-08	0.02083
184.503	1019.3	-1.02918e-26	1.47719e-25	1.55978e-08	0.0193
157.505	996.814	-2.374e-26	2.8095e-25	2.70054e-08	0.02012
72.5691	1059.59	3.68882e-26	-4.43376e-25	1.66697e-09	0.01705
48.3794	1076.07	1.53248e-26	-2.4605e-25	1.39385e-09	0.01636
24.1897	1092.55	-6.23866e-27	-4.87246e-26	1.12073e-09	0.01567
48.3794	1043.45	3.81909e-26	-7.60229e-26	2.94685e-08	0.01773
24.1897	1059.93	1.66275e-26	1.21303e-25	2.91954e-08	0.01704
6.14979e-24	1076.41	-4.93597e-27	3.18629e-25	2.89223e-08	0.01635
24.1897	1027.3	3.94936e-26	2.9133e-25	5.72701e-08	0.01842
8.05678e-15	1043.78	1.79301e-26	4.88656e-25	5.6997e-08	0.01772
0	1011.16	4.07963e-26	6.58684e-25	8.50717e-08	0.0191
193.778	902.931	2.04044e-25	-1.33447e-24	1.10931e-06	0.02498
220.17	891.579	1.05337e-25	-4.3718e-25	2.13898e-06	0.02577
246.561	880.226	6.62877e-27	4.60114e-25	3.16864e-06	0.02657
272.953	868.874	-9.2079e-26	1.35741e-24	4.19831e-06	0.02737
214.427	924.144	1.22125e-25	-8.52813e-25	7.77822e-07	0.02406
240.819	912.792	2.34175e-26	4.44813e-26	1.80749e-06	0.02486
267.211	901.439	-7.52903e-26	9.41775e-25	2.83715e-06	0.02566
235.077	945.357	4.02062e-26	-3.71151e-25	4.46329e-07	0.02315
261.469	934.005	-5.85016e-26	5.26143e-25	1.47599e-06	0.02395
69.0156	961.966	-1.81848e-25	1.81348e-24	2.83329e-07	0.02149
46.0104	978.363	-1.07633e-25	1.42855e-24	2.17243e-07	0.0207
23.0052	994.76	-3.34185e-26	1.04362e-24	1.51157e-07	0.0199
46.0104	947.001	1.10843e-26	-2.57651e-24	7.46722e-07	0.02222
23.0052	963.398	8.52991e-26	-2.96144e-24	6.80636e-07	0.02143
4.80645e-24	979.795	1.59514e-25	-3.34637e-24	6.14551e-07	0.02063
23.0052	932.036	2.04017e-25	-6.96649e-24	1.21012e-06	0.02296
7.66227e-15	948.433	2.78231e-25	-7.35143e-24	1.14403e-06	0.02216
0	917.071	3.96949e-25	-1.13565e-23	1.67351e-06	0.02369
221.113	808.218	-2.26409e-26	-3.08741e-24	1.85745e-05	0.03026
244.075	796.212	7.09535e-26	-2.08177e-24	2.49033e-05	0.03105
267.038	784.206	1.64548e-25	-1.07613e-24	3.12322e-05	0.03183
290	772.2	2.58142e-25	-7.04872e-26	3.7561e-05	0.03261
238.393	828.437	-4.57869e-26	-1.60581e-24	1.37824e-05	0.0293
261.355	816.431	4.78075e-26	-6.00164e-25	2.01113e-05	0.03008
284.318	804.425	1.41402e-25	4.05478e-25	2.64401e-05	0.03086
255.673	848.655	-6.8933e-26	-1.24199e-25	8.99036e-06	0.02834
278.636	836.649	2.46615e-26	8.81443e-25	1.53192e-05	0.02912
63.5745	873.496	9.72536e-25	-4.70759e-24	4.30135e-06	0.02607
42.383	888.021	7.80674e-25	-6.92389e-24	3.4254e-06	0.02527
21.1915	902.546	5.88811e-25	-9.14018e-24	2.54946e-06	0.02448
42.383	859.118	-1.633e-24	3.06952e-23	8.10092e-06	0.02686
21.1915	873.643	-1.82486e-24	2.84789e-23	7.22497e-06	0.02606
8.96998e-24	888.168	-2.01672e-24	2.62626e-23	6.34902e-06	0.02527
21.1915	844.74	-4.23853e-24	6.60979e-23	1.19005e-05	0.02765
7.05819e-15	859.265	-4.43039e-24	6.38816e-23	1.10245e-05	0.02686
0	830.362	-6.84406e-24	1.01501e-22	1.57e-05	0.02844
240.092	742.962	2.48188e-25	-7.13864e-24	7.89137e-05	0.03412
256.728	722.002	-4.55355e-25	1.00404e-24	0.000127962	0.03541
273.364	701.041	-1.1589e-24	9.14671e-24	0.00017701	0.03669
290	680.08	-1.86244e-24	1.72894e-23	0.000226059	0.03798
256.728	752.708	2.51506e-25	-4.78259e-24	6.51295e-05	0.03362
273.364	731.747	-4.52037e-25	3.36009e-24	0.000114178	0.0349
290	710.786	-1.15558e-24	1.15028e-23	0.000163226	0.03619
273.364	762.454	2.54824e-25	-2.42654e-24	5.13452e-05	0.03311
290	741.493	-4.48718e-25	5.71614e-24	0.000100394	0.0344
58.7717	791.979	-7.646e-25	-3.07301e-23	3.27574e-05	0.03073
39.1812	804.773	-2.79109e-24	1.33468e-23	2.70716e-05	0.02997
19.5906	817.568	-4.81757e-24	5.74237e-23	2.13858e-05	0.0292
39.1812	778.588	1.69237e-23	-2.3211e-22	5.22417e-05	0.03154
19.5906	791.382	1.48972e-23	-1.88033e-22	4.65559e-05	0.03078
2.00181e-23	804.176	1.28707e-23	-1.43956e-22	4.08701e-05	0.03002
19.5906	765.197	3.4612e-23	-4.3349e-22	7.1726e-05	0.03236
6.52498e-15	777.991	3.25855e-23	-3.89413e-22	6.60402e-05	0.03159
0	751.806	5.23002e-23	-6.3487e-22	9.12103e-05	0.03317
237.188	652.865	-2.653e-24	-2.59591e-23	0.000438224	0.03976
254.792	634.121	3.89878e-24	-4.49321e-23	0.000641059	0.04103
272.396	615.377	1.04506e-23	-6.39051e-23	0.000843894	0.0423
290	596.633	1.70023e-23	-8.28781e-23	0.00105	0.04356
254.792	661.937	-2.38948e-24	-1.15429e-23	0.000367502	0.03917
272.396	643.193	4.1623e-24	-3.05159e-23	0.000570337	0.04043
290	624.448	1.07141e-23	-4.9489e-23	0.000773173	0.0417
272.396	671.008	-2.12596e-24	2.87323e-24	0.00029678	0.03857
290	652.264	4.42582e-24	-1.60998e-23	0.000499616	0.03984
56.4299	716.71	-3.52692e-23	6.83684e-22	0.000167195	0.03542
37.6199	728.409	-6.07937e-24	2.44166e-22	0.000141867	0.03467
18.81	740.107	2.31104e-23	-1.95352e-22	0.000116539	0.03392
37.6199	704.686	-9.7876e-23	1.07553e-21	0.000236651	0.0362
18.81	716.384	-6.86862e-23	6.36016e-22	0.000211323	0.03545
2.07154e-23	728.083	-3.94964e-23	1.96498e-22	0.000185995	0.0347
18.81	692.661	-1.60483e-22	1.46738e-21	0.000306108	0.03699
6.26498e-15	704.36	-1.31293e-22	1.02787e-21	0.000280779	0.03624
0	680.636	-2.2309e-22	1.85923e-21	0.000375564	0.03777
240.651	572.371	-1.46346e-23	2.93313e-22	0.00173	0.04526
257.101	555.26	-3.97915e-23	2.53543e-22	0.00233	0.04645
273.55	538.15	-6.49484e-23	2.13773e-22	0.00293	0.04765
290	521.039	-9.01053e-23	1.74004e-22	0.00353	0.04885
257.101	580.458	-4.08895e-24	1.67916e-22	0.0015	0.04469
273.55	563.348	-2.92459e-23	1.28146e-22	0.0021	0.04589
290	546.237	-5.44028e-23	8.83763e-23	0.0027	0.04709
273.55	588.545	6.45669e-24	4.2519e-23	0.00127	0.04413
290	571.435	-1.87002e-23	2.74909e-24	0.00188	0.04533
53.8065	649.702	3.03559e-22	-4.44385e-21	0.000605911	0.03986
35.871	660.013	1.28009e-22	-2.34282e-21	0.000529129	0.03916
17.9355	670.325	-4.75401e-23	-2.41795e-22	0.000452346	0.03847
35.871	638.521	3.35936e-22	-2.08908e-21	0.000814726	0.04063
17.9355	648.833	1.60386e-22	1.1949e-23	0.000737943	0.03993
8.69144e-23	659.144	-1.51633e-23	2.11298e-21	0.000661161	0.03924
17.9355	627.34	3.68312e-22	2.65693e-22	0.00102	0.04139
5.97373e-15	637.652	1.92763e-22	2.36672e-21	0.000946758	0.0407
0	616.16	4.00689e-22	2.62046e-21	0.00123	0.04216
243.251	500.08	-3.77696e-22	6.49773e-21	0.00516	0.05032
258.834	484.236	1.02875e-22	9.96433e-22	0.00654	0.05142
274.417	468.393	5.83447e-22	-4.50487e-21	0.00792	0.05252
290	452.549	1.06402e-21	-1.00062e-20	0.00931	0.05362
258.834	507.066	-2.81833e-22	4.38982e-21	0.00462	0.04983
274.417	491.223	1.98739e-22	-1.11148e-21	0.006	0.05093
290	475.379	6.7931e-22	-6.61278e-21	0.00738	0.05203
274.417	514.052	-1.85969e-22	2.28191e-21	0.00407	0.04934
290	498.209	2.94602e-22	-3.21939e-21	0.00546	0.05044
0	557.746	5.89588e-21	-1.06219e-19	0.00322	0.04625
16.2876	566.476	3.23078e-21	-6.33329e-20	0.0028	0.04564
32.5753	575.206	5.65681e-22	-2.04464e-20	0.00239	0.04502
48.8629	583.937	-2.09942e-21	2.24401e-20	0.00198	0.04441
0	577.217	4.06415e-21	-6.99394e-20	0.00256	0.04489
16.2876	585.947	1.39905e-21	-2.70529e-20	0.00214	0.04428
32.5752	594.678	-1.26605e-21	1.58336e-20	0.00173	0.04366
0	596.688	2.23242e-21	-3.36595e-20	0.00189	0.04353
16.2876	605.419	-4.3268e-22	9.22701e-21	0.00148	0.04291
247.401	434.003	7.483e-22	-1.76551e-20	0.01241	0.05488
261.601	419.503	-2.11572e-21	1.73705e-20	0.01494	0.05585
275.8	405.002	-4.97974e-21	5.2396e-20	0.01747	0.05681
290	390.5	-7.84376e-21	8.74216e-20	0.02	0.05777
261.6	440.185	8.53539e-22	-1.51054e-20	0.01137	0.05446
275.8	425.684	-2.01048e-21	1.99201e-20	0.0139	0.05543
290	411.183	-4.8745e-21	5.49457e-20	0.01643	0.05639
275.8	446.367	9.58778e-22	-1.25558e-20	0.01034	0.05404
290	431.866	-1.90524e-21	2.24697e-20	0.01287	0.05501
0	504.826	-6.52259e-20	8.22129e-19	0.00713	0.04999
15.8975	512.05	-4.1391e-20	5.39009e-19	0.00639	0.04948
31.795	519.274	-1.7556e-20	2.55889e-19	0.00565	0.04897
47.6925	526.499	6.27894e-21	-2.72313e-20	0.00492	0.04846
0	522.466	-4.15187e-20	5.1268e-19	0.00582	0.04874
15.8975	529.69	-1.76837e-20	2.29559e-19	0.00509	0.04823
31.795	536.914	6.15125e-21	-5.35606e-20	0.00435	0.04772
0	540.106	-1.78114e-20	2.0323e-19	0.00452	0.0475
15.8975	547.33	6.02357e-21	-7.989e-20	0.00378	0.04699
250.75	374.249	-7.66983e-22	-2.89533e-19	0.02487	0.05881
263.833	360.937	1.71761e-20	-2.7856e-19	0.02872	0.05963
276.917	347.625	3.51191e-20	-2.67587e-19	0.03257	0.06045
290	334.313	5.30621e-20	-2.56614e-19	0.03642	0.06128
263.833	379.666	-3.12591e-21	-1.63881e-19	0.02325	0.05846
276.917	366.354	1.48171e-20	-1.52908e-19	0.02709	0.05929
290	353.042	3.27602e-20	-1.41936e-19	0.03094	0.06011
276.917	385.083	-5.48484e-21	-3.82298e-20	0.02162	0.05812
290	371.771	1.24582e-20	-2.72571e-20	0.02547	0.05894
0	456.882	4.09172e-19	-3.8887e-18	0.01384	0.05333
14.2384	464.044	2.78184e-19	-2.77812e-18	0.01255	0.05283
28.4768	471.205	1.47195e-19	-1.66754e-18	0.01126	0.05234
42.7151	478.366	1.62069e-20	-5.5696e-19	0.00997	0.05184
0	472.863	2.5104e-19	-2.31842e-18	0.01161	0.05221
14.2384	480.025	1.20051e-19	-1.20784e-18	0.01031	0.05172
28.4767	487.186	-1.09374e-20	-9.72636e-20	0.00902	0.05122
0	488.844	9.29068e-20	-7.48146e-19	0.00937	0.0511
14.2384	496.006	-3.80817e-20	3.62433e-19	0.00808	0.0506
256.864	317.332	1.18383e-19	-1.45014e-18	0.04396	0.06226
267.91	306.013	-9.8215e-20	3.37311e-19	0.04868	0.06289
278.955	294.694	-3.14813e-19	2.12476e-18	0.0534	0.06352
290	283.375	-5.31411e-19	3.91221e-18	0.05812	0.06415
267.909	322.992	9.66093e-20	-1.0523e-18	0.04144	0.06193
278.955	311.673	-1.19989e-19	7.35153e-19	0.04616	0.06256
290	300.355	-3.36587e-19	2.5226e-18	0.05088	0.06319
278.955	328.652	7.48357e-20	-6.54456e-19	0.03893	0.0616
290	317.334	-1.41762e-19	1.13299e-18	0.04365	0.06223
223.935	-934.019	-6.85231e-25	4.6208e-24	1.90568e-07	0.03223
213.681	-956.013	-3.13885e-25	2.59398e-24	1.36356e-07	0.03209
203.427	-978.006	5.74614e-26	5.67155e-25	8.21439e-08	0.03195
193.174	-1000	4.28808e-25	-1.45967e-24	2.79321e-08	0.03181
245.957	-956.012	-6.33988e-25	6.11694e-24	1.17698e-07	0.03206
235.703	-978.006	-2.62642e-25	4.09012e-24	6.34861e-08	0.03193
225.449	-1000	1.08704e-25	2.06329e-24	9.2743e-09	0.03179
267.978	-978.006	-5.82746e-25	7.61308e-24	4.48283e-08	0.0319
257.725	-1000	-2.11399e-25	5.58625e-24	-9.38352e-09	0.03176
290	-1000	-5.31503e-25	9.10921e-24	-2.80413e-08	0.03173
245.957	-923.069	5.21021e-25	-1.09499e-23	2.14252e-07	0.03238
267.978	-945.063	5.72263e-25	-9.45378e-24	1.41382e-07	0.03222
290	-967.057	6.23506e-25	-7.95765e-24	6.85125e-08	0.03205
267.978	-912.119	1.72727e-24	-2.65206e-23	2.37936e-07	0.03254
290	-934.113	1.77852e-24	-2.50245e-23	1.65066e-07	0.03237
290	-901.17	2.93352e-24	-4.20914e-23	2.6162e-07	0.03269
0	413.448	-1.37827e-18	5.60771e-18	0.02399	0.05627
12.4576	420.506	-1.05796e-18	5.88295e-18	0.02198	0.0558
24.9151	427.564	-7.37649e-19	6.1582e-18	0.01996	0.05533
37.3725	434.622	-4.1734e-19	6.43345e-18	0.01794	0.05485
0	427.926	-7.82453e-19	2.44224e-18	0.02061	0.05529
12.4575	434.984	-4.62144e-19	2.71749e-18	0.01859	0.05482
24.915	442.042	-1.41836e-19	2.99273e-18	0.01658	0.05435
0	442.404	-1.8664e-19	-7.23227e-19	0.01723	0.05431
12.4575	449.462	1.33668e-19	-4.47982e-19	0.01521	0.05384
279.122	278.948	-4.86573e-19	1.23554e-18	0.06079	0.06438
268.245	274.521	-4.41735e-19	-1.44114e-18	0.06347	0.06461
257.368	270.093	-3.96897e-19	-4.11781e-18	0.06615	0.06484
290	268.01	7.8647e-19	-1.35087e-18	0.06645	0.06492
279.123	263.583	8.31308e-19	-4.02755e-18	0.06913	0.06515
268.245	259.156	8.76146e-19	-6.70422e-18	0.0718	0.06538
290	252.645	2.10435e-18	-6.61396e-18	0.07478	0.06569
279.123	248.218	2.14919e-18	-9.29064e-18	0.07746	0.06592
290	237.28	3.42223e-18	-1.18771e-17	0.08311	0.06645
62.7313	-937.013	2.91864e-25	2.41678e-25	8.16971e-07	0.03225
41.8209	-958.009	1.31132e-25	1.16429e-24	6.28563e-07	0.03212
20.9104	-979.004	-2.96001e-26	2.08691e-24	4.40155e-07	0.03198
0	-1000	-1.90332e-25	3.00952e-24	2.51748e-07	0.03185
73.9367	-958.009	1.72869e-25	1.36835e-24	5.96191e-07	0.03211
53.0262	-979.004	1.21369e-26	2.29096e-24	4.07783e-07	0.03198
32.1158	-1000	-1.48595e-25	3.21358e-24	2.19376e-07	0.03184
85.142	-979.004	5.38738e-26	2.49502e-24	3.75411e-07	0.03197
64.2316	-1000	-1.06858e-25	3.41763e-24	1.87004e-07	0.03184
96.3474	-1000	-6.51212e-26	3.62169e-24	1.54632e-07	0.03183
141.613	-921.129	-2.60161e-25	-8.15733e-24	3.98872e-07	0.03236
126.525	-947.42	-1.95147e-25	-4.23099e-24	3.17459e-07	0.03219
111.436	-973.71	-1.30134e-25	-3.04652e-25	2.36045e-07	0.03201
158.8	-947.419	-3.05045e-26	-5.92477e-24	2.75225e-07	0.03218
143.711	-973.71	3.45086e-26	-1.99844e-24	1.93812e-07	0.032
128.623	-1000	9.95217e-26	1.9279e-24	1.12398e-07	0.03183
175.987	-973.71	1.99152e-25	-3.69222e-24	1.51579e-07	0.032
160.898	-1000	2.64165e-25	2.34116e-25	7.01653e-08	0.03182
215.746	-856.136	6.41401e-25	2.19301e-23	2.3994e-06	0.03375
240.498	-871.147	1.40544e-24	5.89634e-25	1.68681e-06	0.0334
265.249	-886.158	2.16948e-24	-2.07509e-23	9.74213e-07	0.03304
240.498	-838.256	-4.53756e-24	7.10569e-23	5.07298e-06	0.03431
265.249	-853.268	-3.77352e-24	4.97164e-23	4.36039e-06	0.03395
290	-868.279	-3.00948e-24	2.83759e-23	3.64779e-06	0.0336
265.249	-820.377	-9.71652e-24	1.20184e-22	7.74656e-06	0.03486
290	-835.388	-8.95248e-24	9.88431e-23	7.03396e-06	0.03451
290	-802.498	-1.48955e-23	1.6931e-22	1.04201e-05	0.03542
33.2715	393.221	3.30122e-18	-3.88051e-17	0.02978	0.05761
22.181	399.964	1.74139e-18	-2.40008e-17	0.02785	0.05717
11.0905	406.706	1.81563e-19	-9.19655e-18	0.02592	0.05672
22.1811	386.847	1.19756e-18	6.09721e-18	0.03244	0.05802
11.0905	393.589	-3.62272e-19	2.09015e-17	0.03051	0.05757
-2.39235e-21	400.331	-1.9221e-18	3.57057e-17	0.02858	0.05713
11.0906	380.473	-9.06106e-19	5.09995e-17	0.0351	0.05843
3.6939e-15	387.215	-2.46593e-18	6.58038e-17	0.03317	0.05798
0	374.099	-3.00977e-18	9.59018e-17	0.03777	0.05884
260.407	222.511	6.85611e-18	1.73471e-17	0.09346	0.06711
270.272	213.501	-6.07725e-18	2.76503e-17	0.09862	0.06749
280.136	204.491	-1.90106e-17	3.79536e-17	0.10378	0.06787
290	195.481	-3.1944e-17	4.82569e-17	0.10894	0.06825
270.271	227.434	5.71149e-18	7.6057e-18	0.09001	0.06689
280.136	218.424	-7.22188e-18	1.7909e-17	0.09517	0.06727
290	209.414	-2.01552e-17	2.82122e-17	0.10033	0.06765
280.136	232.357	4.56686e-18	-2.13567e-18	0.08656	0.06667
290	223.347	-8.36651e-18	8.1676e-18	0.09172	0.06705
41.8209	-926.61	1.78769e-25	-1.13377e-23	1.29636e-06	0.03241
20.9104	-916.208	6.56732e-26	-2.2917e-23	1.77575e-06	0.03257
0	-905.805	-4.74222e-26	-3.44964e-23	2.25514e-06	0.03273
20.9104	-947.606	1.80366e-26	-1.04151e-23	1.10795e-06	0.03228
4.50893e-23	-937.204	-9.50588e-26	-2.19944e-23	1.58735e-06	0.03244
6.96458e-15	-968.602	-1.42695e-25	-9.49245e-24	9.19547e-07	0.03214
209.804	-754.418	1.02949e-23	-2.71668e-22	4.2116e-05	0.03731
236.536	-770.444	1.89808e-24	-1.24675e-22	3.15507e-05	0.03668
263.268	-786.471	-6.4987e-24	2.23176e-23	2.09854e-05	0.03605
236.536	-739.195	2.87988e-23	-3.49694e-22	6.29243e-05	0.03801
263.268	-755.222	2.0402e-23	-2.02701e-22	5.2359e-05	0.03738
290	-771.248	1.20052e-23	-5.57087e-23	4.17937e-05	0.03675
263.268	-723.972	4.73027e-23	-4.27721e-22	8.37325e-05	0.03871
290	-739.999	3.89059e-23	-2.80728e-22	7.31672e-05	0.03808
290	-708.749	6.58066e-23	-5.05747e-22	0.000104541	0.03942
29.902	356.281	-1.50467e-17	1.279e-16	0.04499	0.05996
19.9346	362.22	-1.10344e-17	1.17234e-16	0.04258	0.05959
9.96728	368.16	-7.02206e-18	1.06568e-16	0.04017	0.05921
19.9348	350.338	1.70795e-17	-2.96834e-16	0.04832	0.06032
9.96736	356.277	2.10918e-17	-3.07501e-16	0.04591	0.05995
-2.79997e-21	362.216	2.51041e-17	-3.18167e-16	0.0435	0.05957
9.96744	344.394	4.92057e-17	-7.21569e-16	0.05165	0.06068
3.31981e-15	350.333	5.3218e-17	-7.32235e-16	0.04924	0.06031
0	338.451	8.13318e-17	-1.1463e-15	0.05497	0.06104
290	157.644	9.57903e-17	-1.52322e-16	0.13324	0.06961
290	170.256	5.32122e-17	-8.54622e-17	0.12514	0.06916
290	182.869	1.06341e-17	-1.86027e-17	0.11704	0.06871
277.417	163.793	8.48942e-17	-1.61157e-16	0.13018	0.0694
277.417	176.405	4.23161e-17	-9.42979e-17	0.12208	0.06895
277.416	189.017	-2.62052e-19	-2.74383e-17	0.11397	0.0685
264.834	169.941	7.3998e-17	-1.69993e-16	0.12711	0.06919
264.833	182.554	3.14199e-17	-1.03134e-16	0.11901	0.06874
252.25	176.09	6.31018e-17	-1.78829e-16	0.12405	0.06898
71.9332	-865.045	-8.04915e-25	2.15762e-23	4.95886e-06	0.03358
47.9554	-850.197	2.93491e-25	5.2212e-23	9.74288e-06	0.03402
23.9777	-835.35	1.3919e-24	8.28477e-23	1.45269e-05	0.03446
0	-820.503	2.4903e-24	1.13483e-22	1.93109e-05	0.03491
47.9554	-878.632	-5.52417e-25	2.88535e-24	4.05762e-06	0.0333
23.9777	-863.784	5.45989e-25	3.35211e-23	8.84164e-06	0.03374
3.50798e-22	-848.937	1.64439e-24	6.41569e-23	1.36257e-05	0.03418
23.9777	-892.219	-2.9992e-25	-1.58055e-23	3.15638e-06	0.03301
7.98619e-15	-877.371	7.98486e-25	1.48302e-23	7.9404e-06	0.03345
225.13	-671.661	-2.12075e-22	3.62027e-21	0.000249968	0.04134
246.753	-684.024	-1.19447e-22	2.24493e-21	0.000201492	0.0407
268.377	-696.386	-2.68204e-23	8.69591e-22	0.000153016	0.04006
246.753	-655.717	-1.54986e-22	1.37599e-21	0.000369548	0.04222
268.377	-668.08	-6.23588e-23	6.47312e-25	0.000321072	0.04158
290	-680.443	3.02682e-23	-1.37469e-21	0.000272597	0.04094
268.377	-639.773	-9.78972e-23	-8.68296e-22	0.000489128	0.04311
290	-652.136	-5.27015e-24	-2.24363e-21	0.000440653	0.04247
290	-623.829	-4.08085e-23	-3.11258e-21	0.000608709	0.044
27.0831	323.035	1.29457e-17	3.18619e-16	0.06313	0.06196
18.0553	328.174	3.57411e-17	-1.69688e-16	0.06041	0.06166
9.02763	333.312	5.85365e-17	-6.57996e-16	0.05769	0.06135
18.0555	317.409	-2.02608e-16	2.67414e-15	0.06709	0.06228
9.02773	322.547	-1.79812e-16	2.18583e-15	0.06437	0.06198
-2.64559e-21	327.686	-1.57017e-16	1.69752e-15	0.06165	0.06167
9.02783	311.783	-4.18161e-16	5.02965e-15	0.07104	0.0626
3.00686e-15	316.921	-3.95366e-16	4.54134e-15	0.06832	0.0623
0	306.157	-6.33715e-16	7.38517e-15	0.07499	0.06293
278.267	153.327	-3.25641e-17	4.18119e-18	0.13682	0.06975
266.534	149.01	-1.60919e-16	1.60684e-16	0.14041	0.06989
254.802	144.693	-2.89273e-16	3.17187e-16	0.14399	0.07003
290	146.218	1.48399e-17	1.48587e-16	0.14015	0.06995
278.267	141.901	-1.13515e-16	3.0509e-16	0.14373	0.07009
266.535	137.584	-2.41869e-16	4.61593e-16	0.14732	0.07022
290	134.792	-6.61105e-17	4.49497e-16	0.14706	0.07028
278.268	130.475	-1.94465e-16	6.06e-16	0.15064	0.07042
290	123.366	-1.47061e-16	7.50406e-16	0.15397	0.07062
22.0771	-808.596	2.07795e-24	1.83368e-23	2.49014e-05	0.03532
44.1541	-796.69	1.6656e-24	-7.68098e-23	3.04919e-05	0.03573
66.2312	-784.783	1.25326e-24	-1.71956e-22	3.60823e-05	0.03614
0	-794.731	-5.49542e-24	2.57416e-23	4.88869e-05	0.0359
22.0771	-782.825	-5.90777e-24	-6.9405e-23	5.44774e-05	0.03631
44.1541	-770.918	-6.32012e-24	-1.64552e-22	6.00678e-05	0.03672
0	-768.96	-1.34811e-23	-6.20002e-23	7.84629e-05	0.0369
22.0771	-757.053	-1.38935e-23	-1.57147e-22	8.40533e-05	0.03731
0	-743.189	-2.14669e-23	-1.49742e-22	0.000108039	0.0379
231.546	-588.839	1.35249e-21	-2.00394e-20	0.0012	0.04608
251.031	-600.502	8.88058e-22	-1.43972e-20	0.001	0.04539
270.515	-612.166	4.23625e-22	-8.75487e-21	0.000805975	0.0447
251.031	-574.86	2.22054e-22	4.16979e-21	0.00158	0.04694
270.515	-586.523	-2.42379e-22	9.81208e-21	0.00138	0.04625
290	-598.186	-7.06812e-22	1.54544e-20	0.00118	0.04556
270.516	-560.881	-9.08383e-22	2.8379e-20	0.00195	0.0478
290	-572.544	-1.37282e-21	3.40213e-20	0.00175	0.04711
290	-546.901	-2.03882e-21	5.25883e-20	0.00233	0.04866
24.5825	292.698	4.31934e-16	-8.55355e-15	0.08374	0.06368
16.3882	297.185	7.67178e-17	-3.24065e-15	0.08083	0.06343
8.19406	301.671	-2.78498e-16	2.07226e-15	0.07791	0.06318
16.3884	287.432	1.243e-15	-1.48774e-14	0.08813	0.06396
8.19418	291.918	8.87788e-16	-9.56448e-15	0.08522	0.06371
-2.39056e-21	296.404	5.32572e-16	-4.25157e-15	0.0823	0.06346
8.1943	282.166	2.05407e-15	-2.12012e-14	0.09252	0.06424
2.72924e-15	286.652	1.69886e-15	-1.58883e-14	0.08961	0.06399
0	276.9	2.86514e-15	-2.75251e-14	0.09691	0.06452
280.606	118.827	6.53128e-17	-8.23282e-17	0.15718	0.07073
271.213	114.289	2.77686e-16	-9.15062e-16	0.16039	0.07085
261.82	109.75	4.9006e-16	-1.7478e-15	0.16361	0.07096
290	113.003	1.00619e-16	-2.65008e-16	0.15945	0.07086
280.607	108.464	3.12993e-16	-1.09774e-15	0.16266	0.07097
271.214	103.926	5.25367e-16	-1.93048e-15	0.16587	0.07108
290	102.64	3.48299e-16	-1.28042e-15	0.16492	0.0711
280.607	98.1011	5.60673e-16	-2.11316e-15	0.16814	0.07121
290	92.2769	5.9598e-16	-2.29584e-15	0.1704	0.07133
58.5213	-709.401	4.50733e-23	4.00636e-22	0.000190125	0.03945
39.0142	-697.306	1.151e-23	3.30353e-22	0.000272166	0.04007
19.5071	-685.21	-2.20532e-23	2.60069e-22	0.000354207	0.0407
0	-673.115	-5.56165e-23	1.89785e-22	0.000436249	0.04132
39.0142	-720.664	2.28932e-23	2.17177e-22	0.000162763	0.03893
19.5071	-708.568	-1.067e-23	1.46893e-22	0.000244804	0.03956
1.15972e-21	-696.473	-4.42333e-23	7.66094e-23	0.000326845	0.04018
19.5071	-731.926	7.1319e-25	3.37174e-23	0.000135401	0.03841
6.49717e-15	-719.831	-3.28501e-23	-3.65664e-23	0.000217442	0.03904
236.524	-516.556	-6.45372e-21	8.59991e-20	0.00389	0.05059
254.35	-526.671	-4.98209e-21	7.48621e-20	0.00337	0.04995
272.175	-536.786	-3.51045e-21	6.37252e-20	0.00285	0.04931
254.35	-503.439	3.38699e-21	-9.55387e-20	0.00482	0.05142
272.175	-513.554	4.85862e-21	-1.06676e-19	0.0043	0.05078
290	-523.669	6.33026e-21	-1.17813e-19	0.00377	0.05014
272.175	-490.322	1.32277e-20	-2.77076e-19	0.00574	0.05225
290	-500.437	1.46993e-20	-2.88213e-19	0.00522	0.05161
290	-477.205	2.30684e-20	-4.58614e-19	0.00667	0.05309
243.878	-450.199	1.47521e-20	-1.31094e-19	0.00992	0.05481
259.252	-459.201	1.75242e-20	-2.40267e-19	0.00883	0.05424
274.626	-468.203	2.02963e-20	-3.49441e-19	0.00775	0.05366
259.252	-438.151	-4.61295e-20	9.31987e-19	0.01168	0.05557
274.626	-447.153	-4.33575e-20	8.22813e-19	0.0106	0.05499
290	-456.154	-4.05854e-20	7.1364e-19	0.00952	0.05442
274.626	-426.102	-1.07011e-19	1.99507e-18	0.01345	0.05632
290	-435.104	-1.04239e-19	1.88589e-18	0.01237	0.05575
290	-414.053	-1.67893e-19	3.05815e-18	0.01522	0.05707
22.4702	264.423	-4.24795e-15	7.31409e-14	0.10638	0.06517
14.98	268.582	-1.87692e-15	3.95856e-14	0.10322	0.06495
7.48996	272.741	4.94112e-16	6.03027e-15	0.10007	0.06473
14.9803	259.747	-4.20305e-15	4.21635e-14	0.11082	0.0654
7.49011	263.907	-1.83201e-15	8.60821e-15	0.10766	0.06518
-3.8143e-21	268.066	5.39018e-16	-2.49471e-14	0.10451	0.06497
7.49025	255.072	-4.15814e-15	1.11861e-14	0.11526	0.06563
2.49474e-15	259.231	-1.78711e-15	-2.23692e-14	0.1121	0.06541
0	250.397	-4.11323e-15	-1.97912e-14	0.1197	0.06586
281.387	88.3559	-1.02278e-15	3.17639e-15	0.17278	0.07141
272.774	84.4347	-2.64155e-15	8.64862e-15	0.17515	0.07148
264.161	80.5135	-4.26031e-15	1.41208e-14	0.17752	0.07155
290	82.6813	1.65469e-15	-5.33996e-15	0.17437	0.07149
281.387	78.7601	3.59229e-17	1.3227e-16	0.17674	0.07157
272.774	74.8387	-1.58284e-15	5.6045e-15	0.17912	0.07164
290	73.0857	2.71339e-15	-8.38408e-15	0.17834	0.07166
281.387	69.1643	1.09463e-15	-2.91185e-15	0.18071	0.07173
290	63.4901	3.7721e-15	-1.14282e-14	0.1823	0.07182
52.5887	-641.874	-2.52766e-22	-2.2781e-21	0.0007119	0.04301
35.0591	-631.117	3.26731e-22	7.17239e-22	0.000931934	0.04363
17.5296	-620.36	9.06227e-22	3.71258e-21	0.00115	0.04426
0	-609.604	1.48572e-21	6.70791e-21	0.00137	0.04489
35.0591	-652.288	-1.8705e-22	-1.45547e-21	0.000620016	0.04245
17.5296	-641.531	3.92447e-22	1.53987e-21	0.00084005	0.04307
1.81111e-21	-630.774	9.71944e-22	4.5352e-21	0.00106	0.0437
17.5296	-662.701	-1.21333e-22	-6.32843e-22	0.000528132	0.04188
5.83852e-15	-651.944	4.58164e-22	2.36249e-21	0.000748166	0.04251
246.265	-388.239	1.48682e-19	-2.44635e-18	0.02113	0.05867
260.843	-396.844	4.3157e-20	-6.11515e-19	0.01916	0.05814
275.422	-405.448	-6.2368e-20	1.22332e-18	0.01719	0.05761
260.843	-377.786	3.43982e-19	-6.33618e-18	0.02377	0.05929
275.422	-386.39	2.38457e-19	-4.50135e-18	0.0218	0.05876
290	-394.995	1.32932e-19	-2.66652e-18	0.01983	0.05823
275.422	-367.332	5.39282e-19	-1.0226e-17	0.02641	0.05991
290	-375.937	4.33757e-19	-8.39118e-18	0.02444	0.05938
290	-356.879	7.34582e-19	-1.41158e-17	0.02906	0.06053
20.3883	238.968	2.14307e-14	-3.95286e-13	0.1294	0.06641
13.5921	242.778	1.29161e-14	-2.70121e-13	0.12617	0.06623
6.79598	246.587	4.40142e-15	-1.44956e-13	0.12293	0.06604
13.5924	234.784	-2.82491e-15	1.8167e-13	0.13374	0.0666
6.79615	238.593	-1.13396e-14	3.06835e-13	0.13051	0.06642
-5.16775e-21	242.402	-1.98542e-14	4.32e-13	0.12728	0.06624
6.79632	230.599	-2.70805e-14	7.58627e-13	0.13809	0.06679
2.26361e-15	234.408	-3.55952e-14	8.83792e-13	0.13485	0.06661
0	226.414	-5.13362e-14	1.33558e-12	0.14243	0.06698
281.953	59.1346	1.82051e-17	2.76946e-16	0.18426	0.07187
273.906	54.7788	-3.73569e-15	1.19821e-14	0.18621	0.07193
265.859	50.4229	-7.48959e-15	2.36872e-14	0.18817	0.07198
290	53.9622	2.40863e-15	-7.5208e-15	0.18495	0.07192
281.953	49.6064	-1.34527e-15	4.18434e-15	0.18691	0.07198
273.906	45.2504	-5.09916e-15	1.58895e-14	0.18886	0.07203
290	44.4342	1.04516e-15	-3.6134e-15	0.1876	0.07203
281.953	40.0782	-2.70874e-15	8.09174e-15	0.18955	0.07208
290	34.9063	-3.18317e-16	2.93994e-16	0.19025	0.07213
47.273	-581.647	4.06552e-22	1.29017e-20	0.00207	0.04655
31.5153	-571.778	-3.96505e-21	-2.46626e-20	0.00255	0.04716
15.7577	-561.91	-8.33665e-21	-6.22269e-20	0.00304	0.04777
0	-552.041	-1.27083e-20	-9.97911e-20	0.00353	0.04838
31.5153	-590.966	7.66276e-22	1.08371e-20	0.00183	0.046
15.7577	-581.097	-3.60533e-21	-2.67272e-20	0.00232	0.04661
2.76765e-21	-571.228	-7.97693e-21	-6.42915e-20	0.00281	0.04722
15.7576	-600.285	1.126e-21	8.77251e-21	0.0016	0.04544
5.24836e-15	-590.416	-3.2456e-21	-2.87918e-20	0.00209	0.04605
246.904	-330.21	-1.86705e-18	2.88402e-17	0.03902	0.06207
261.269	-339.099	-9.99838e-19	1.45215e-17	0.0357	0.06155
275.635	-347.989	-1.32628e-19	2.02831e-19	0.03238	0.06104
261.27	-321.822	-1.60505e-18	3.09021e-17	0.04207	0.06252
275.635	-330.712	-7.37836e-19	1.65834e-17	0.03875	0.06201
290	-339.601	1.29374e-19	2.26476e-18	0.03543	0.0615
275.635	-313.434	-1.34304e-18	3.2964e-17	0.04512	0.06298
290	-322.324	-4.75835e-19	1.86454e-17	0.0418	0.06247
290	-305.046	-1.08104e-18	3.5026e-17	0.04817	0.06343
18.4534	215.805	-3.09945e-14	9.33755e-13	0.15215	0.06745
12.3021	219.341	-3.7775e-14	1.0677e-12	0.14891	0.0673
6.15099	222.878	-4.45556e-14	1.20164e-12	0.14567	0.06714
12.3025	212.087	1.3265e-13	-3.75779e-12	0.15622	0.06761
6.15118	215.623	1.25869e-13	-3.62384e-12	0.15298	0.06745
-7.25468e-21	219.159	1.19089e-13	-3.4899e-12	0.14974	0.0673
6.15138	208.369	2.96294e-13	-8.44933e-12	0.16029	0.06777
2.04879e-15	211.905	2.89513e-13	-8.31539e-12	0.15705	0.06761
0	204.651	4.59938e-13	-1.31409e-11	0.16437	0.06792
266.047	21.8069	1.22149e-14	-2.54963e-14	0.19408	0.07221
274.031	16.6603	4.45228e-15	-7.89826e-15	0.19394	0.07223
282.016	11.514	-3.31037e-15	9.69981e-15	0.19379	0.07225
290	6.36812	-1.1073e-14	2.72979e-14	0.19365	0.07227
274.031	26.1736	8.03718e-15	-1.68996e-14	0.1928	0.07219
282.016	21.0271	2.74532e-16	6.98517e-16	0.19266	0.0722
290	15.8809	-7.48812e-15	1.82966e-14	0.19252	0.07222
282.016	30.5401	3.85943e-15	-8.30278e-15	0.19152	0.07216
290	25.3936	-3.90322e-15	9.29529e-15	0.19138	0.07218
266.063	-6.72256	2.78577e-14	-5.34432e-14	0.19532	0.07227
274.042	-11.8632	1.47797e-14	-2.93656e-14	0.19432	0.07226
282.021	-17.0035	1.70161e-15	-5.28807e-15	0.19332	0.07225
290	-22.1434	-1.13764e-14	1.87895e-14	0.19232	0.07224
274.042	-2.35873	1.48808e-14	-2.65295e-14	0.19477	0.07227
282.021	-7.49931	1.80275e-15	-2.45194e-15	0.19377	0.07226
290	-12.6396	-1.12753e-14	2.16256e-14	0.19276	0.07225
282.021	2.00483	1.9039e-15	3.84191e-16	0.19421	0.07227
290	-3.13573	-1.11742e-14	2.44618e-14	0.19321	0.07226
265.897	-35.6486	1.38815e-14	1.35501e-14	0.19175	0.07216
273.931	-40.78	8.53463e-15	3.61885e-15	0.18992	0.07212
281.966	-45.9111	3.18777e-15	-6.31244e-15	0.18808	0.07207
290	-51.0421	-2.15909e-15	-1.62437e-14	0.18624	0.07203
273.932	-31.1466	5.46218e-15	1.52966e-14	0.19194	0.07219
281.966	-36.278	1.1532e-16	5.3653e-15	0.19011	0.07214
290	-41.4092	-5.23154e-15	-4.56598e-15	0.18827	0.0721
281.966	-26.6449	-2.95713e-15	1.7043e-14	0.19213	0.07221
290	-31.7763	-8.30399e-15	7.11176e-15	0.19029	0.07217
42.6007	-526.856	4.62233e-21	1.49458e-20	0.00496	0.04996
28.4005	-517.86	2.88896e-20	2.28261e-19	0.00588	0.05053
14.2003	-508.865	5.31568e-20	4.41576e-19	0.00679	0.0511
0	-499.869	7.7424e-20	6.54892e-19	0.00771	0.05167
28.4005	-535.251	-1.15453e-21	-2.32998e-20	0.00448	0.04943
14.2003	-526.255	2.31127e-20	1.90015e-19	0.0054	0.05
3.98318e-21	-517.26	4.73799e-20	4.03331e-19	0.00632	0.05057
14.2002	-543.646	-6.93139e-21	-6.15455e-20	0.00401	0.04891
4.72963e-15	-534.65	1.73358e-20	1.5177e-19	0.00492	0.04948
290	-258.133	-1.4428e-17	6.35684e-17	0.07129	0.0658
276.642	-265.223	-5.55604e-18	-1.38631e-17	0.06805	0.06546
263.284	-272.313	3.31595e-18	-9.12945e-17	0.06481	0.06512
249.926	-279.403	1.21879e-17	-1.68726e-16	0.06157	0.06477
290	-273.77	-9.97904e-18	5.40542e-17	0.06358	0.06501
276.642	-280.861	-1.10705e-18	-2.33772e-17	0.06034	0.06467
263.284	-287.951	7.76495e-18	-1.00809e-16	0.0571	0.06433
290	-289.408	-5.53004e-18	4.45401e-17	0.05588	0.06422
276.642	-296.498	3.34195e-18	-3.28913e-17	0.05263	0.06388
16.6387	194.834	-5.02755e-13	8.59611e-12	0.17377	0.06832
11.0923	198.106	-1.81857e-13	1.35045e-12	0.17063	0.06819
5.54604	201.379	1.3904e-13	-5.89521e-12	0.1675	0.06806
11.0927	191.532	-6.97451e-13	3.23575e-11	0.17748	0.06845
5.54627	194.804	-3.76554e-13	2.51118e-11	0.17435	0.06832
-9.65727e-21	198.077	-5.56561e-14	1.78661e-11	0.17121	0.06818
5.54649	188.23	-8.92148e-13	5.61188e-11	0.1812	0.06858
1.84732e-15	191.502	-5.7125e-13	4.88731e-11	0.17806	0.06844
0	184.928	-1.08684e-12	7.98802e-11	0.18491	0.0687
290	-215.585	9.09099e-17	-5.74625e-16	0.09632	0.06769
277.821	-221.816	5.71211e-17	-3.06912e-16	0.0931	0.06743
265.641	-228.046	2.33322e-17	-3.91998e-17	0.08988	0.06717
253.461	-234.277	-1.04567e-17	2.28513e-16	0.08666	0.0669
290	-229.767	5.57973e-17	-3.61894e-16	0.08797	0.06706
277.82	-235.998	2.20084e-17	-9.41813e-17	0.08475	0.0668
265.641	-242.229	-1.17805e-17	1.73531e-16	0.08153	0.06654
290	-243.95	2.06846e-17	-1.49163e-16	0.07963	0.06643
277.82	-250.181	-1.31043e-17	1.1855e-16	0.07641	0.06617
265.761	-65.4624	-2.68925e-15	5.98415e-14	0.18324	0.07186
273.84	-70.4767	-1.00127e-15	3.26858e-14	0.18071	0.07179
281.92	-75.4907	6.86713e-16	5.53003e-15	0.17819	0.07171
290	-80.5046	2.37469e-15	-2.16257e-14	0.17566	0.07164
273.841	-60.6554	-2.51253e-15	3.44798e-14	0.18424	0.07192
281.92	-65.6697	-8.24548e-16	7.32403e-15	0.18171	0.07184
290	-70.6838	8.63433e-16	-1.98317e-14	0.17919	0.07177
281.92	-55.8486	-2.33581e-15	9.11803e-15	0.18524	0.07197
290	-60.8629	-6.47828e-16	-1.80377e-14	0.18272	0.0719
265.635	-95.4253	-3.97975e-15	2.43012e-14	0.17042	0.07137
273.756	-100.464	-2.35528e-15	1.50921e-14	0.16731	0.07127
281.878	-105.503	-7.30816e-16	5.88302e-15	0.16421	0.07116
290	-110.542	8.93649e-16	-3.32606e-15	0.1611	0.07106
273.757	-90.4516	-1.8616e-15	8.99221e-15	0.17216	0.07146
281.878	-95.4907	-2.37135e-16	-2.1687e-16	0.16906	0.07136
290	-100.53	1.38733e-15	-9.42595e-15	0.16596	0.07125
281.879	-85.478	2.56547e-16	-6.31676e-15	0.17391	0.07155
290	-90.5171	1.88101e-15	-1.55258e-14	0.17081	0.07144
264.109	-126.135	1.30231e-16	-5.89407e-15	0.154	0.07069
272.739	-131.49	-1.91985e-17	-2.95096e-15	0.15027	0.07054
281.369	-136.845	-1.68628e-16	-7.83966e-18	0.14654	0.0704
290	-142.2	-3.18057e-16	2.93528e-15	0.14281	0.07026
272.739	-120.937	3.84704e-16	-5.03807e-15	0.15637	0.07081
281.37	-126.292	2.35274e-16	-2.09495e-15	0.15264	0.07067
290	-131.647	8.58452e-17	8.48163e-16	0.14891	0.07052
281.37	-115.74	6.39177e-16	-4.18207e-15	0.15874	0.07093
290	-121.095	4.89747e-16	-1.23895e-15	0.15501	0.07079
260.911	-159.577	4.27783e-16	-2.13488e-15	0.13374	0.06974
270.607	-165.417	2.83267e-16	-1.46865e-15	0.12943	0.06954
280.303	-171.257	1.38751e-16	-8.02429e-16	0.12512	0.06935
290	-177.097	-5.76467e-18	-1.36205e-16	0.12081	0.06915
270.608	-153.784	1.7917e-16	-4.44827e-16	0.13677	0.06991
280.304	-159.625	3.46539e-17	2.21398e-16	0.13245	0.06972
290	-165.465	-1.09862e-16	8.87622e-16	0.12814	0.06952
280.304	-147.992	-6.94435e-17	1.24522e-15	0.13979	0.07008
290	-153.832	-2.13959e-16	1.91145e-15	0.13548	0.06989
279.029	-182.944	-9.53959e-17	4.67576e-16	0.11766	0.06894
268.059	-188.791	-1.85027e-16	1.07136e-15	0.11451	0.06874
257.087	-194.638	-2.74658e-16	1.67514e-15	0.11136	0.06853
290	-189.926	2.64602e-17	-2.82345e-16	0.11264	0.06867
279.029	-195.773	-6.31711e-17	3.21436e-16	0.10949	0.06846
268.058	-201.62	-1.52802e-16	9.25216e-16	0.10635	0.06825
290	-202.756	5.86851e-17	-4.28485e-16	0.10448	0.06818
279.029	-208.602	-3.09462e-17	1.75296e-16	0.10133	0.06797
38.2067	-477.607	-6.11293e-20	-6.6356e-19	0.01019	0.05309
25.4712	-469.266	-1.56223e-19	-1.20347e-18	0.0117	0.05362
12.7356	-460.925	-2.51317e-19	-1.74338e-18	0.01321	0.05415
0	-452.584	-3.46411e-19	-2.2833e-18	0.01473	0.05468
25.4711	-485.028	-1.49448e-20	-2.24076e-19	0.00936	0.05261
12.7356	-476.687	-1.10039e-19	-7.63988e-19	0.01087	0.05314
5.59276e-21	-468.346	-2.05133e-19	-1.3039e-18	0.01239	0.05367
12.7355	-492.449	3.12396e-20	2.15408e-19	0.00854	0.05214
4.24179e-15	-484.108	-6.38544e-20	-3.24504e-19	0.01005	0.05267
14.9772	176.019	5.40404e-12	-1.58079e-10	0.1936	0.06904
9.98459	178.989	3.24041e-12	-7.87594e-11	0.1907	0.06892
4.99219	181.959	1.07679e-12	5.6037e-13	0.18781	0.06881
9.9851	173.035	-1.46247e-12	-1.59919e-10	0.19696	0.06914
4.99244	176.005	-3.6261e-12	-8.0599e-11	0.19407	0.06903
-1.1261e-20	178.975	-5.78973e-12	-1.27918e-12	0.19117	0.06892
4.99269	170.052	-8.32899e-12	-1.61758e-10	0.20033	0.06925
1.66287e-15	173.021	-1.04926e-11	-8.24385e-11	0.19743	0.06914
0	167.068	-1.51955e-11	-1.63598e-10	0.20369	0.06935
34.3768	-431.765	4.52142e-19	5.9057e-18	0.01871	0.05599
22.918	-424.42	5.93273e-19	2.29298e-18	0.02085	0.05645
11.459	-417.074	7.34404e-19	-1.31973e-18	0.02298	0.05691
0	-409.729	8.75535e-19	-4.93244e-18	0.02512	0.05736
22.9179	-438.705	1.85957e-19	3.17603e-18	0.01738	0.05555
11.459	-431.359	3.27088e-19	-4.3668e-19	0.01952	0.05601
6.97722e-21	-424.014	4.68219e-19	-4.04939e-18	0.02165	0.05647
11.4589	-445.645	-8.0227e-20	4.46368e-19	0.01606	0.05511
3.8166e-15	-438.299	6.0904e-20	-3.16634e-18	0.01819	0.05557
13.6103	159.179	-2.53122e-11	1.76287e-09	0.21133	0.06962
9.07333	161.809	-2.194e-11	1.12072e-09	0.20878	0.06953
4.53655	164.439	-1.85677e-11	4.78559e-10	0.20624	0.06944
9.07389	156.424	5.52435e-11	2.64307e-09	0.21439	0.06971
4.53683	159.054	5.86158e-11	2.00092e-09	0.21184	0.06962
-1.13339e-20	161.683	6.1988e-11	1.35876e-09	0.20929	0.06953
4.53711	153.669	1.35799e-10	3.52327e-09	0.21744	0.0698
1.51112e-15	156.299	1.39172e-10	2.88112e-09	0.21489	0.06971
0	150.915	2.16355e-10	4.40347e-09	0.2205	0.06989
31.1353	-391.127	-2.41641e-18	-3.07141e-17	0.03059	0.05851
20.757	-384.38	-7.49554e-19	2.80163e-17	0.03344	0.05891
10.3785	-377.634	9.17298e-19	8.67466e-17	0.03629	0.05932
0	-370.888	2.58415e-18	1.45477e-16	0.03914	0.05973
20.7568	-397.327	-1.31909e-18	-2.21202e-17	0.02877	0.05813
10.3785	-390.581	3.47759e-19	3.66102e-17	0.03162	0.05853
9.04664e-21	-383.835	2.01461e-18	9.53405e-17	0.03447	0.05894
10.3784	-403.528	-2.21779e-19	-1.35263e-17	0.02694	0.05775
3.45671e-15	-396.782	1.44507e-18	4.5204e-17	0.02979	0.05815
12.2856	143.711	-1.12893e-11	-1.28557e-08	0.22732	0.07011
8.19011	146.113	6.45922e-11	-7.10262e-09	0.22505	0.07003
4.09492	148.514	1.40474e-10	-1.34957e-09	0.22277	0.06996
8.19075	141.235	-5.94954e-10	-2.08175e-08	0.22999	0.07018
4.09524	143.636	-5.19073e-10	-1.50645e-08	0.22771	0.07011
-1.34435e-20	146.037	-4.43191e-10	-9.31142e-09	0.22543	0.07003
4.09556	138.759	-1.17862e-09	-2.87794e-08	0.23265	0.07025
1.36405e-15	141.16	-1.10274e-09	-2.30263e-08	0.23037	0.07018
0	136.283	-1.76228e-09	-3.67412e-08	0.23531	0.07033
28.558	-353.943	7.9315e-18	4.42671e-17	0.04617	0.06073
19.0388	-347.857	-1.05065e-17	-3.76113e-16	0.04963	0.06108
9.51943	-341.771	-2.89444e-17	-7.96493e-16	0.05308	0.06142
0	-335.685	-4.73824e-17	-1.21687e-15	0.05654	0.06177
19.0386	-359.591	6.14905e-18	7.80037e-17	0.04383	0.06039
9.51934	-353.505	-1.22889e-17	-3.42376e-16	0.04728	0.06074
1.12837e-20	-347.419	-3.07269e-17	-7.62757e-16	0.05074	0.06109
9.51926	-365.24	4.3666e-18	1.1174e-16	0.04149	0.06006
3.17057e-15	-359.153	-1.40714e-17	-3.0864e-16	0.04494	0.06041
11.0912	129.691	1.32582e-09	1.28639e-07	0.24134	0.07051
7.3938	131.889	2.96454e-10	7.35122e-08	0.23933	0.07045
3.69675	134.086	-7.32915e-10	1.83855e-08	0.23732	0.07039
7.39451	127.469	3.83326e-09	1.72974e-07	0.24363	0.07057
3.69711	129.666	2.80389e-09	1.17847e-07	0.24162	0.07051
-1.60196e-20	131.863	1.77452e-09	6.27207e-08	0.23961	0.07045
3.69746	125.246	6.3407e-09	2.17309e-07	0.24591	0.07063
1.23145e-15	127.443	5.31133e-09	1.62183e-07	0.2439	0.07057
0	123.024	8.84814e-09	2.61644e-07	0.2482	0.07069
26.3473	-320.198	-4.92236e-18	8.27379e-16	0.06492	0.06264
17.565	-314.725	1.16181e-16	2.6473e-15	0.06883	0.06294
8.78256	-309.253	2.37284e-16	4.46723e-15	0.07273	0.06323
0	-303.781	3.58388e-16	6.28715e-15	0.07664	0.06353
17.5648	-325.36	-1.90757e-17	1.45962e-16	0.06212	0.06235
8.78246	-319.888	1.02028e-16	1.96589e-15	0.06603	0.06265
1.37288e-20	-314.415	2.23131e-16	3.78581e-15	0.06994	0.06294
8.78236	-330.523	-3.32291e-17	-5.35456e-16	0.05933	0.06206
2.92513e-15	-325.05	8.78743e-17	1.28447e-15	0.06324	0.06236
10.0189	116.929	-1.33853e-08	-1.32745e-06	0.25352	0.07085
6.67889	118.961	-5.97415e-09	-7.9775e-07	0.25175	0.0708
3.33927	120.992	1.437e-09	-2.68053e-07	0.24997	0.07074
6.67971	114.827	-1.29624e-08	-1.5984e-06	0.25556	0.0709
3.33968	116.859	-5.55128e-09	-1.0687e-06	0.25379	0.07085
-1.7825e-20	118.89	1.85987e-09	-5.39002e-07	0.25201	0.0708
3.3401	112.726	-1.25396e-08	-1.86935e-06	0.2576	0.07095
1.11242e-15	114.756	-5.12841e-09	-1.33965e-06	0.25583	0.0709
0	110.623	-1.21167e-08	-2.1403e-06	0.25964	0.071
24.096	-289.866	-1.63232e-16	-1.04238e-14	0.08586	0.06426
16.0641	-284.866	-7.80603e-16	-1.18685e-14	0.09009	0.06452
8.03215	-279.866	-1.39797e-15	-1.33131e-14	0.09432	0.06477
0	-274.866	-2.01535e-15	-1.47577e-14	0.09855	0.06502
16.0639	-294.504	1.06414e-17	-4.8535e-15	0.08279	0.06402
8.03202	-289.504	-6.0673e-16	-6.29813e-15	0.08702	0.06427
1.66542e-20	-284.504	-1.2241e-15	-7.74277e-15	0.09125	0.06452
8.0319	-299.143	1.84515e-16	7.16828e-16	0.07971	0.06377
2.67519e-15	-294.142	-4.32857e-16	-7.27807e-16	0.08394	0.06403
9.03814	105.364	7.3848e-08	1.37127e-05	0.26395	0.07112
6.02506	107.118	4.51931e-08	8.42837e-06	0.26251	0.07108
3.01235	108.871	1.65382e-08	3.14404e-06	0.26107	0.07104
6.02597	103.438	-1.44935e-08	1.70722e-05	0.2657	0.07117
3.0128	105.191	-4.31484e-08	1.17879e-05	0.26426	0.07113
-1.61025e-20	106.944	-7.18033e-08	6.50352e-06	0.26282	0.07109
3.01326	101.512	-1.02835e-07	2.04317e-05	0.26745	0.07121
1.00356e-15	103.265	-1.3149e-07	1.51473e-05	0.26601	0.07117
0	99.5861	-1.91177e-07	2.37912e-05	0.2692	0.07125
21.9761	-262.217	1.67533e-15	7.4077e-14	0.1083	0.06565
14.6509	-257.699	3.9979e-15	1.4286e-14	0.11263	0.06586
7.32555	-253.179	6.32047e-15	-4.55051e-14	0.11695	0.06607
0	-248.66	8.64304e-15	-1.05296e-13	0.12128	0.06628
14.6506	-266.434	4.45104e-16	4.44654e-14	0.10505	0.06544
7.32541	-261.915	2.76767e-15	-1.53256e-14	0.10938	0.06565
1.9443e-20	-257.395	5.09024e-15	-7.51167e-14	0.1137	0.06586
7.32526	-270.65	-7.85121e-16	1.48539e-14	0.1018	0.06523
2.43983e-15	-266.13	1.53745e-15	-4.49372e-14	0.10613	0.06544
8.13392	94.4773	-1.75259e-07	-0.000106211	0.27313	0.07136
5.42216	96.1805	-1.80565e-07	-6.28767e-05	0.27182	0.07132
2.71086	97.8834	-1.85871e-07	-1.95428e-05	0.27051	0.07129
5.4232	92.8063	5.58599e-07	-0.000206034	0.27454	0.07139
2.71138	94.509	5.53293e-07	-0.0001627	0.27323	0.07136
-2.57357e-20	96.2113	5.47988e-07	-0.000119366	0.27192	0.07132
2.7119	91.1352	1.29246e-06	-0.000305857	0.27595	0.07143
9.03168e-16	92.8372	1.28715e-06	-0.000262523	0.27464	0.07139
0	89.4638	2.02632e-06	-0.00040568	0.27737	0.07146
19.9619	-237.151	-1.14516e-14	-3.38981e-13	0.13115	0.06681
13.3081	-233.071	-1.47228e-14	3.55498e-13	0.1354	0.06699
6.65417	-228.991	-1.79939e-14	1.04998e-12	0.13965	0.06716
0	-224.911	-2.12651e-14	1.74446e-12	0.14389	0.06734
13.3078	-240.987	-4.75339e-15	-2.61086e-13	0.12786	0.06663
6.654	-236.907	-8.02455e-15	4.33393e-13	0.13211	0.06681
2.22614e-20	-232.827	-1.12957e-14	1.12787e-12	0.13635	0.06699
6.65383	-244.824	1.94482e-15	-1.83191e-13	0.12457	0.06646
2.2162e-15	-240.744	-1.32633e-15	5.11288e-13	0.12882	0.06664
7.44919	84.6071	-1.0213e-06	-0.000786659	0.28083	0.07155
4.96558	86.2263	-5.42569e-09	-0.000659666	0.27968	0.07152
2.48252	87.8452	1.01045e-06	-0.000532673	0.27852	0.07149
4.9668	83.1291	-4.08861e-06	0.00549	0.28199	0.07158
2.48312	84.7476	-3.07274e-06	0.00562	0.28084	0.07155
-3.51872e-20	86.3658	-2.05687e-06	0.00575	0.27968	0.07152
2.48373	81.6507	-7.15592e-06	0.01177	0.28315	0.0716
8.27158e-16	83.2686	-6.14005e-06	0.0119	0.28199	0.07157
0	80.1722	-1.02232e-05	0.01805	0.28431	0.07163
18.0354	-214.282	6.1706e-14	3.60967e-13	0.15369	0.06779
12.0238	-210.65	1.60155e-14	-4.64054e-12	0.15768	0.06794
6.01203	-207.019	-2.9675e-14	-9.64204e-12	0.16166	0.06808
0	-203.387	-7.53655e-14	-1.46435e-11	0.16565	0.06823
12.0235	-217.825	3.4049e-14	8.2213e-13	0.15043	0.06764
6.01184	-214.193	-1.16415e-14	-4.17937e-12	0.15441	0.06779
2.43885e-20	-210.562	-5.7332e-14	-9.18087e-12	0.15839	0.06793
6.01164	-221.368	6.39196e-15	1.28329e-12	0.14716	0.06749
2.00232e-15	-217.736	-3.92985e-14	-3.71821e-12	0.15114	0.06764
6.5351	75.5783	1.4907e-05	0.06836	0.28734	0.07171
4.35609	77.1099	6.53029e-06	0.05159	0.28633	0.07168
2.17772	78.6412	-1.84647e-06	0.03482	0.28532	0.07166
4.35747	74.249	1.55432e-05	0.1412	0.28829	0.07173
2.17841	75.7798	7.16647e-06	0.12444	0.28728	0.07171
-4.56951e-20	77.3103	-1.21029e-06	0.10767	0.28627	0.07168
2.1791	72.9193	1.61794e-05	0.21405	0.28925	0.07175
7.25681e-16	74.4494	7.80264e-06	0.19728	0.28824	0.07173
0	71.5894	1.68156e-05	0.2869	0.2902	0.07178
16.2851	-193.68	-2.35608e-13	1.29382e-11	0.17498	0.0686
10.857	-190.414	3.27786e-13	3.60763e-11	0.17865	0.06872
5.42863	-187.148	8.9118e-13	5.92143e-11	0.18232	0.06884
0	-183.882	1.45457e-12	8.23524e-11	0.18599	0.06896
10.8566	-196.916	-1.82194e-13	3.74426e-12	0.17187	0.06848
5.42841	-193.65	3.812e-13	2.68824e-11	0.17554	0.0686
2.7041e-20	-190.383	9.44594e-13	5.00204e-11	0.17921	0.06872
5.42819	-200.152	-1.2878e-13	-5.44964e-12	0.16876	0.06835
1.80799e-15	-196.885	4.34614e-13	1.76885e-11	0.17243	0.06847
5.81425	68.0769	-9.148e-05	0.60678	0.29231	0.07183
3.87557	69.2482	-5.53814e-05	0.50016	0.29161	0.07181
1.93749	70.419	-1.92829e-05	0.39353	0.29091	0.07179
3.87715	66.612	6.90361e-06	1.01221	0.29326	0.07185
1.93827	67.7824	4.30021e-05	0.90558	0.29256	0.07183
-1.79446e-20	68.9524	7.91006e-05	0.79895	0.29186	0.07182
1.93906	65.1469	0.000105287	1.41763	0.29422	0.07187
6.45738e-16	66.3165	0.000141386	1.311	0.29352	0.07186
0	63.6817	0.000203671	1.82305	0.29517	0.0719
14.6973	-174.984	4.85046e-14	-1.85929e-10	0.19468	0.06928
9.79847	-172.059	-3.55966e-12	-1.63877e-10	0.19798	0.06938
4.89938	-169.135	-7.16782e-12	-1.41825e-10	0.20127	0.06947
0	-166.211	-1.0776e-11	-1.19773e-10	0.20456	0.06957
9.79797	-177.95	5.17194e-13	-9.65018e-11	0.19179	0.06917
4.89913	-175.025	-3.09097e-12	-7.445e-11	0.19508	0.06927
2.95522e-20	-172.101	-6.69913e-12	-5.23981e-11	0.19837	0.06937
4.89888	-180.916	9.85884e-13	-7.07471e-12	0.18889	0.06907
1.6317e-15	-177.991	-2.62228e-12	1.49772e-11	0.19218	0.06917
0	61.4972	-0.000651891	3.2236	0.29644	0.07193
0	59.3136	-0.00151	4.62416	0.2977	0.07196
0	57.1311	-0.00236	6.02472	0.29896	0.07199
1.71975	62.9425	0.000224868	2.08113	0.29557	0.07191
1.72055	60.7582	-0.000630694	3.48168	0.29683	0.07194
1.72136	58.575	-0.00149	4.88224	0.29809	0.07197
3.43994	62.2028	0.000246066	2.3392	0.29596	0.07192
3.44155	60.0187	-0.000609496	3.73976	0.29722	0.07195
5.16057	61.4625	0.000267263	2.59728	0.29636	0.07193
13.2243	-158.193	9.68709e-12	1.96356e-09	0.21236	0.06983
8.81654	-155.527	1.9499e-11	2.79602e-09	0.21531	0.06991
4.40843	-152.86	2.93109e-11	3.62848e-09	0.21826	0.06999
0	-150.193	3.91228e-11	4.46095e-09	0.22121	0.07008
8.81598	-160.866	2.86607e-12	1.26912e-09	0.20976	0.06974
4.40815	-158.199	1.2678e-11	2.10158e-09	0.21271	0.06983
3.32388e-20	-155.532	2.24899e-11	2.93404e-09	0.21566	0.06991
4.40787	-163.538	-3.95495e-12	5.74672e-10	0.20716	0.06966
1.46817e-15	-160.871	5.85696e-12	1.40713e-09	0.21011	0.06974
0	55.5287	0.00269	8.13453	0.29983	0.07201
0	53.9271	0.00774	10.2443	0.3007	0.07203
0	52.3262	0.01279	12.3542	0.30157	0.07205
1.66976	56.7799	-0.00116	6.26102	0.29911	0.07199
1.67052	55.1776	0.00389	8.37083	0.29998	0.07201
1.67128	53.576	0.00894	10.4806	0.30085	0.07203
3.33973	56.4279	3.78729e-05	6.49732	0.29926	0.07199
3.34126	54.8257	0.00509	8.60712	0.30013	0.07202
5.00992	56.0752	0.00124	6.73361	0.29941	0.072
11.9132	-142.934	-1.05451e-10	-1.50315e-08	0.22811	0.07029
7.94252	-140.514	-2.0048e-11	-2.24876e-08	0.2307	0.07036
3.97144	-138.093	6.53549e-11	-2.99437e-08	0.23329	0.07043
0	-135.673	1.50758e-10	-3.73997e-08	0.23588	0.07049
7.94189	-145.354	-5.72597e-11	-8.53405e-09	0.22581	0.07022
3.97112	-142.933	2.81433e-11	-1.59901e-08	0.2284	0.07029
3.70531e-20	-140.513	1.13546e-10	-2.34462e-08	0.23099	0.07035
3.97081	-147.774	-9.06841e-12	-2.03655e-09	0.22351	0.07015
1.32261e-15	-145.353	7.63345e-11	-9.49261e-09	0.2261	0.07022
0	51.1208	0.00693	14.655	0.3022	0.07206
0	49.9159	0.00107	16.9558	0.30282	0.07208
0	48.7116	-0.00478	19.2566	0.30345	0.07209
1.88189	52.1227	0.00147	12.4765	0.30162	0.07205
1.88271	50.9174	-0.00438	14.7774	0.30225	0.07207
1.88352	49.7125	-0.01024	17.0782	0.30287	0.07208
3.76384	51.9181	-0.00984	12.599	0.30167	0.07205
3.76548	50.7127	-0.0157	14.8998	0.3023	0.07207
5.64586	51.7123	-0.02115	12.7214	0.30172	0.07205
10.7968	-129.148	6.59369e-10	1.44781e-07	0.24186	0.07067
7.19825	-126.94	-8.85098e-10	1.89282e-07	0.24412	0.07072
3.59932	-124.733	-2.42957e-09	2.33783e-07	0.24638	0.07078
0	-122.526	-3.97403e-09	2.78284e-07	0.24864	0.07084
7.19755	-131.323	4.89832e-10	8.40542e-08	0.23987	0.07061
3.59898	-129.115	-1.05464e-09	1.28555e-07	0.24213	0.07067
4.20889e-20	-126.908	-2.5991e-09	1.73056e-07	0.24439	0.07072
3.59863	-133.498	3.20295e-10	2.33273e-08	0.23788	0.07055
1.19865e-15	-131.29	-1.22417e-09	6.78282e-08	0.24014	0.07061
0	47.8557	-0.11856	21.3013	0.3039	0.0721
0	47.0002	-0.23234	23.3461	0.30435	0.07211
0	46.145	-0.34612	25.3908	0.30479	0.07213
1.46145	48.5527	0.02471	19.4337	0.30349	0.07209
1.462	47.6969	-0.08907	21.4784	0.30394	0.07211
1.46256	46.8414	-0.20285	23.5231	0.30438	0.07212
2.92297	48.393	0.05421	19.6107	0.30352	0.0721
2.92407	47.5372	-0.05957	21.6554	0.30397	0.07211
4.38455	48.2325	0.0837	19.7877	0.30356	0.0721
9.87654	-116.67	-1.99225e-09	-1.40965e-06	0.25373	0.07098
6.58482	-114.645	1.14382e-08	-1.84269e-06	0.2557	0.07102
3.29264	-112.619	2.48686e-08	-2.27573e-06	0.25766	0.07107
0	-110.594	3.82991e-08	-2.70877e-06	0.25963	0.07112
6.58403	-118.622	-2.65284e-09	-8.47002e-07	0.25203	0.07093
3.29224	-116.596	1.07776e-08	-1.28004e-06	0.254	0.07098
4.88648e-20	-114.57	2.4208e-08	-1.71308e-06	0.25597	0.07102
3.29185	-120.574	-3.31344e-09	-2.84359e-07	0.25034	0.07088
1.09648e-15	-118.548	1.0117e-08	-7.17399e-07	0.2523	0.07093
8.89461	-105.373	-1.57396e-08	1.26336e-05	0.26391	0.07123
5.93026	-103.483	-8.34237e-08	1.97054e-05	0.26563	0.07127
2.96539	-101.593	-1.51108e-07	2.67771e-05	0.26735	0.07131
0	-99.7021	-2.18792e-07	3.38488e-05	0.26906	0.07135
5.92938	-107.113	2.27331e-09	7.51949e-06	0.26248	0.07119
2.96495	-105.223	-6.54108e-08	1.45912e-05	0.2642	0.07123
5.71126e-20	-103.332	-1.33095e-07	2.1663e-05	0.26592	0.07127
2.96451	-108.854	2.02862e-08	2.40536e-06	0.26106	0.07116
9.87467e-16	-106.963	-4.73979e-08	9.47711e-06	0.26277	0.0712
8.06499	-94.9573	2.823e-07	-5.11339e-05	0.2727	0.07145
5.37726	-93.1975	3.41248e-07	-0.000233991	0.27419	0.07148
2.68893	-91.4376	4.00197e-07	-0.000416848	0.27568	0.07151
0	-89.6775	4.59146e-07	-0.000599704	0.27717	0.07154
5.37625	-96.5392	1.15269e-07	-2.28063e-05	0.27149	0.07141
2.68843	-94.7789	1.74218e-07	-0.000205663	0.27298	0.07145
6.68948e-20	-93.0184	2.33166e-07	-0.00038852	0.27447	0.07148
2.68792	-98.1208	-5.17614e-08	5.52128e-06	0.27028	0.07138
8.95359e-16	-96.3599	7.18728e-09	-0.000177336	0.27176	0.07142
7.44203	-85.0927	-2.27154e-06	-0.00155	0.28043	0.07163
4.96206	-83.5102	4.08199e-07	0.00321	0.28167	0.07165
2.48138	-81.9275	3.08794e-06	0.00798	0.28291	0.07168
0	-80.3446	5.76768e-06	0.01274	0.28415	0.07171
4.96085	-86.6213	-1.36131e-06	-0.00123	0.27934	0.0716
2.48078	-85.0382	1.31843e-06	0.00353	0.28058	0.07163
7.48001e-20	-83.4548	3.99817e-06	0.00829	0.28182	0.07165
2.48017	-88.1496	-4.51084e-07	-0.000915943	0.27825	0.07157
8.2618e-16	-86.5658	2.22866e-06	0.00385	0.27949	0.0716
6.65683	-76.0269	1.10878e-05	0.04992	0.28699	0.07178
4.43878	-74.409	-2.02407e-05	0.1399	0.28814	0.0718
2.21984	-72.7909	-5.15693e-05	0.22988	0.28929	0.07183
0	-71.1727	-8.28978e-05	0.31986	0.29044	0.07185
4.43728	-77.4665	9.31446e-06	0.03753	0.28605	0.07175
2.21909	-75.8478	-2.20141e-05	0.12751	0.2872	0.07178
9.85777e-20	-74.229	-5.33426e-05	0.21749	0.28835	0.0718
2.21834	-78.9057	7.54107e-06	0.02513	0.2851	0.07173
7.39005e-16	-77.2863	-2.37875e-05	0.11511	0.28625	0.07175
6.01502	-67.8098	-1.45082e-05	0.6301	0.29243	0.0719
4.01108	-66.2907	0.000210344	1.08556	0.29342	0.07192
2.00608	-64.7715	0.000435197	1.54102	0.29441	0.07194
0	-63.2522	0.000660049	1.99647	0.2954	0.07196
4.00942	-68.9313	-3.73048e-05	0.52669	0.29177	0.07188
2.00525	-67.4113	0.000187548	0.98215	0.29276	0.0719
1.29237e-19	-65.8913	0.0004124	1.4376	0.29375	0.07192
2.00442	-70.0522	-6.01013e-05	0.42328	0.29111	0.07187
6.67783e-16	-68.5315	0.000164751	0.87873	0.2921	0.07189
1.70495	-62.4472	0.00031888	2.30021	0.29583	0.07197
3.4104	-61.6416	-2.22883e-05	2.60395	0.29627	0.07198
5.11634	-60.8356	-0.000363457	2.90769	0.2967	0.07199
0	-61.2168	-0.000935267	3.34357	0.29657	0.07198
1.70571	-60.4121	-0.00128	3.64731	0.29701	0.072
3.41191	-59.6069	-0.00162	3.95104	0.29744	0.07201
0	-59.1823	-0.00253	4.69066	0.29775	0.07201
1.70647	-58.3779	-0.00287	4.9944	0.29818	0.07202
0	-57.1487	-0.00413	6.03776	0.29892	0.07204
1.54081	-56.5094	-0.00106	6.60245	0.29923	0.07204
3.08209	-55.8694	0.002	7.16715	0.29955	0.07205
4.62383	-55.2288	0.00507	7.73184	0.29986	0.07206
0	-55.5427	0.00187	8.12117	0.29979	0.07205
1.54153	-54.9036	0.00494	8.68586	0.3001	0.07206
3.08352	-54.2638	0.008	9.25056	0.30042	0.07207
0	-53.9375	0.00787	10.2046	0.30066	0.07207
1.54225	-53.2985	0.01093	10.7693	0.30097	0.07208
0	-52.3329	0.01386	12.288	0.30153	0.07209
1.36387	-51.8809	-0.00172	12.9268	0.30173	0.0721
2.7281	-51.4282	-0.0173	13.5655	0.30194	0.0721
4.09269	-50.9749	-0.03289	14.2043	0.30214	0.07211
0	-51.1311	0.01023	14.6097	0.30215	0.07211
1.36448	-50.6792	-0.00535	15.2485	0.30236	0.07211
2.72931	-50.2267	-0.02094	15.8872	0.30256	0.07211
0	-49.9298	0.0066	16.9314	0.30278	0.07212
1.36508	-49.4781	-0.00899	17.5701	0.30298	0.07212
0	-48.7291	0.00296	19.253	0.3034	0.07213
1.19572	-48.5152	0.03451	19.5949	0.30349	0.07213
2.3916	-48.3007	0.06606	19.9367	0.30357	0.07214
3.58761	-48.0856	0.09761	20.2785	0.30365	0.07214
0	-47.8674	-0.13475	21.327	0.30386	0.07214
1.19619	-47.6535	-0.1032	21.6689	0.30394	0.07214
2.39252	-47.4391	-0.07165	22.0107	0.30402	0.07215
0	-47.006	-0.27246	23.4011	0.30431	0.07215
1.19665	-46.7922	-0.24091	23.7429	0.3044	0.07215
0	-46.145	-0.41017	25.4751	0.30477	0.07216
468.228	2932.76	-1.48815e-49	-5.74531e-49	-1.06208e-39	5.49117e-08
459.018	2954.33	-6.53994e-50	-2.27245e-49	-7.4797e-40	5.3554e-08
442.16	2930.24	-1.30024e-49	-4.21378e-49	-1.27658e-39	5.63132e-08
487.412	2905.94	1.25747e-49	3.95762e-49	4.70027e-39	6.12962e-08
480.529	2876.61	4.191e-49	1.51921e-48	1.02481e-38	6.90823e-08
509.314	2894.17	2.04126e-49	8.35779e-49	2.6053e-39	6.29885e-08
461.345	2903.43	1.44538e-49	5.48915e-49	4.48578e-39	6.26978e-08
435.277	2900.92	1.63329e-49	7.02068e-49	4.27128e-39	6.40993e-08
454.461	2874.1	4.37891e-49	1.67236e-48	1.00336e-38	7.04839e-08
503.122	2794.41	-3.92376e-49	-1.99417e-48	-3.69494e-38	1.06307e-07
474.337	2810.2	2.88317e-49	1.03717e-48	-4.90999e-38	9.97764e-08
475.028	2773.11	-1.35819e-49	-5.68313e-49	-1.13996e-37	1.22684e-07
371.057	2951.98	-4.97902e-50	-1.61949e-49	-2.91169e-40	5.84471e-08
354.527	2928.06	-5.79339e-50	-2.0049e-49	-8.97612e-41	6.20284e-08
385.31	2927.89	-8.45833e-50	-2.34358e-49	-7.90418e-40	5.98716e-08
366.927	2856.1	-4.44391e-50	-8.91576e-49	3.281e-39	8.4421e-08
383.316	2879.98	-6.67036e-50	-6.83792e-49	1.69031e-39	7.5519e-08
399.704	2903.85	-8.89682e-50	-4.76009e-49	9.96178e-41	6.66169e-08
352.533	2880.14	-4.00542e-50	-6.49925e-49	2.39097e-39	7.76757e-08
368.921	2904.02	-6.23187e-50	-4.42141e-49	8.00275e-40	6.87737e-08
338.139	2904.18	-3.56693e-50	-4.08273e-49	1.50093e-39	7.09304e-08
418.889	2877.04	1.85594e-49	4.94284e-49	5.86197e-39	7.30014e-08
402.5	2853.16	2.07858e-49	2.86501e-49	7.45266e-39	8.19035e-08
438.073	2850.22	4.60156e-49	1.46458e-48	1.16243e-38	7.93859e-08
374.594	2828.98	-8.68197e-49	-2.89244e-48	-1.73163e-38	9.95316e-08
382.261	2801.86	-1.69196e-48	-4.8933e-48	-3.79137e-38	1.14642e-07
389.929	2774.75	-2.51571e-48	-6.89417e-48	-5.8511e-38	1.29753e-07
410.167	2826.04	-6.159e-49	-1.71436e-48	-1.31447e-38	9.7014e-08
417.834	2798.93	-1.43966e-48	-3.71523e-48	-3.3742e-38	1.12125e-07
445.74	2823.11	-3.63602e-49	-5.36286e-49	-8.97301e-39	9.44965e-08
418.525	2761.84	-1.86379e-48	-5.32071e-48	-9.86379e-38	1.35033e-07
447.122	2748.93	-1.21187e-48	-3.74725e-48	-1.38765e-37	1.40313e-07
446.431	2786.02	-7.87738e-49	-2.14177e-48	-7.38689e-38	1.17405e-07
278.716	2952.59	-2.56227e-49	-1.03125e-48	8.53985e-40	6.48793e-08
262.851	2929.11	-6.86086e-49	-2.6525e-48	1.84788e-39	6.88192e-08
293.297	2928.66	-3.58685e-49	-1.40956e-48	1.22939e-39	6.65022e-08
475.878	2706.12	-4.37493e-48	-1.5125e-47	-1.31207e-37	1.79985e-07
476.036	2676.21	-8.1899e-48	-2.80762e-47	-8.35219e-38	2.14378e-07
503.971	2694.07	-1.54353e-48	-1.58233e-48	-1.12781e-37	1.8882e-07
390.849	2746.06	2.01164e-48	3.89978e-48	9.03079e-37	1.60201e-07
391.769	2717.38	6.539e-48	1.46937e-47	1.86467e-36	1.90649e-07
392.689	2688.7	1.10664e-47	2.54877e-47	2.82626e-36	2.21096e-07
419.446	2733.16	2.66356e-48	5.47324e-48	8.62952e-37	1.65481e-07
420.366	2704.47	7.19092e-48	1.62672e-47	1.82454e-36	1.95928e-07
448.042	2720.25	3.31548e-48	7.0467e-48	8.22825e-37	1.7076e-07
448.36	2660.43	-4.31446e-48	-1.88557e-47	9.18195e-37	2.39546e-07
448.201	2690.34	-4.99492e-49	-5.90451e-48	8.7051e-37	2.05153e-07
420.524	2674.57	3.37594e-48	3.31598e-48	1.87223e-36	2.30321e-07
278.098	2858.1	1.07528e-48	5.16603e-48	4.82768e-39	9.42499e-08
293.314	2881.47	7.06423e-49	3.38848e-48	3.42209e-39	8.42283e-08
308.529	2904.85	3.37569e-49	1.61093e-48	2.01649e-39	7.42067e-08
262.867	2881.92	3.79022e-49	2.14554e-48	4.04058e-39	8.65454e-08
278.082	2905.29	1.01686e-50	3.67992e-49	2.63498e-39	7.65238e-08
247.635	2905.73	-3.17232e-49	-8.74945e-49	3.25347e-39	7.88408e-08
322.923	2880.81	3.33184e-49	1.36928e-48	2.90653e-39	8.0952e-08
307.708	2857.43	7.02038e-49	3.14683e-48	4.31212e-39	9.09736e-08
337.318	2856.77	3.28799e-49	1.12763e-48	3.79656e-39	8.76973e-08
319.084	2800.06	1.86382e-48	8.15889e-48	3.3349e-38	1.26362e-07
342.699	2791.62	4.03976e-49	3.14121e-48	2.72902e-39	1.27492e-07
366.314	2783.18	-1.05587e-48	-1.87648e-48	-2.7891e-38	1.28623e-07
335.032	2818.74	1.22773e-48	5.14207e-48	2.33263e-38	1.12382e-07
358.647	2810.3	-2.32111e-49	1.24384e-49	-7.29366e-39	1.13512e-07
350.98	2837.42	5.91647e-49	2.12525e-48	1.33037e-38	9.84014e-08
305.422	2819.41	1.60097e-48	7.16127e-48	2.38419e-38	1.15658e-07
321.37	2838.09	9.64886e-49	4.14445e-48	1.38192e-38	1.01678e-07
291.76	2838.75	1.33812e-48	6.16365e-48	1.43348e-38	1.04954e-07
317.88	2776.89	2.50178e-48	9.86812e-48	1.88765e-37	1.50467e-07
316.676	2753.73	3.13974e-48	1.15773e-47	3.44181e-37	1.74572e-07
315.472	2730.57	3.77769e-48	1.32866e-47	4.99597e-37	1.98677e-07
341.495	2768.46	1.04193e-48	4.85043e-48	1.58145e-37	1.51597e-07
340.291	2745.29	1.67989e-48	6.55965e-48	3.13561e-37	1.75702e-07
365.11	2760.02	-4.17911e-49	-1.67258e-49	1.27525e-37	1.52727e-07
366.03	2731.34	4.10944e-48	1.06267e-47	1.08911e-36	1.83175e-07
341.211	2716.61	6.20725e-48	1.73536e-47	1.27515e-36	2.0615e-07
366.95	2702.65	8.6368e-48	2.14206e-47	2.0507e-36	2.13623e-07
186.613	2952.78	-2.53035e-49	-1.91726e-48	2.11529e-39	7.1563e-08
171.313	2929.04	-3.74623e-49	-3.94855e-48	3.9426e-39	7.58205e-08
201.859	2929.3	-6.94054e-49	-3.92199e-48	3.20448e-39	7.34784e-08
182.488	2854.94	4.72175e-48	1.91765e-47	-1.21338e-37	1.09071e-07
199.127	2879.81	2.81e-48	1.14859e-47	-8.00696e-38	9.64262e-08
215.765	2904.68	8.98259e-49	3.79521e-48	-3.88016e-38	8.37813e-08
168.582	2879.56	3.12944e-48	1.14593e-47	-7.93315e-38	9.87683e-08
185.22	2904.43	1.21769e-48	3.76866e-48	-3.80635e-38	8.61233e-08
154.675	2904.17	1.53712e-48	3.7421e-48	-3.73254e-38	8.84654e-08
230.997	2880.86	1.59451e-48	6.8157e-48	-3.80145e-38	9.14858e-08
214.358	2855.99	3.50626e-48	1.45063e-47	-7.92825e-38	1.04131e-07
246.228	2857.05	2.29077e-48	9.83619e-48	-3.72274e-38	9.91903e-08
89.7118	2933.86	-1.31626e-49	-3.71004e-48	4.33501e-39	7.98814e-08
115.24	2931.32	-9.34082e-50	-3.84257e-48	4.50786e-39	7.9022e-08
99.4283	2955.06	-5.17102e-51	-1.75112e-48	2.83667e-39	7.6513e-08
475.965	2614.88	1.37923e-47	6.8136e-47	1.8661e-35	3.08352e-07
475.735	2583.46	3.95894e-47	1.77299e-46	3.73578e-35	3.67934e-07
503.9	2599.39	1.05641e-47	3.66633e-47	1.6835e-35	3.2762e-07
475.001	2491.23	-1.15165e-47	-4.004e-46	-4.29822e-33	6.07841e-07
503.418	2504.26	1.1653e-47	-5.49966e-47	-2.07848e-33	5.5003e-07
475.253	2521.63	2.6935e-47	-5.69687e-47	-2.12108e-33	5.17678e-07
474.963	2398.83	3.35428e-46	2.10771e-45	-3.56348e-32	9.52012e-07
503.273	2410.54	1.18404e-46	6.81266e-46	-1.9957e-32	8.69229e-07
474.856	2429.83	1.4273e-46	6.81941e-46	-2.10551e-32	8.25008e-07
392.877	2659.57	1.21206e-47	3.3369e-47	9.52422e-36	2.74624e-07
393.066	2630.44	1.31749e-47	4.12503e-47	1.62222e-35	3.28151e-07
393.254	2601.31	1.42291e-47	4.91316e-47	2.29201e-35	3.81678e-07
420.713	2645.44	4.43019e-48	1.11973e-47	8.57019e-36	2.83848e-07
420.901	2616.31	5.48445e-48	1.90786e-47	1.52682e-35	3.37375e-07
448.548	2631.3	-3.26021e-48	-1.09744e-47	7.61616e-36	2.93073e-07
448.318	2599.88	2.25369e-47	9.8189e-47	2.6313e-35	3.52654e-07
420.671	2584.89	3.12816e-47	1.28242e-46	3.3965e-35	3.96957e-07
448.088	2568.46	4.83341e-47	2.07352e-46	4.50098e-35	4.12236e-07
312.17	2701.46	-2.21899e-47	-4.78723e-47	-2.2197e-35	2.53345e-07
308.868	2672.35	-4.81576e-47	-1.09031e-46	-4.48937e-35	3.08013e-07
305.567	2643.24	-7.41252e-47	-1.7019e-46	-6.75903e-35	3.62681e-07
337.909	2687.5	-1.97604e-47	-4.38052e-47	-2.14215e-35	2.60818e-07
334.608	2658.4	-4.5728e-47	-1.04964e-46	-4.41181e-35	3.15486e-07
363.648	2673.55	-1.73308e-47	-3.97382e-47	-2.06459e-35	2.68291e-07
364.025	2615.29	-1.52223e-47	-2.39756e-47	-7.25e-36	3.75346e-07
363.837	2644.42	-1.62766e-47	-3.18569e-47	-1.3948e-35	3.21818e-07
334.796	2629.27	-4.46738e-47	-9.70828e-47	-3.74202e-35	3.69013e-07
237.293	2776.58	-1.20404e-47	-5.35734e-47	5.77901e-37	1.66257e-07
250.895	2803.75	-7.6685e-48	-3.39936e-47	3.86876e-37	1.42255e-07
264.497	2830.93	-3.29661e-48	-1.44138e-47	1.95852e-37	1.18252e-07
219.025	2802.7	-6.45301e-48	-2.93235e-47	3.44821e-37	1.47195e-07
232.627	2829.87	-2.08112e-48	-9.74363e-48	1.53797e-37	1.23193e-07
200.757	2828.82	-8.65629e-49	-5.07347e-48	1.11742e-37	1.28133e-07
291.821	2792.23	-2.77091e-48	-1.24185e-47	2.14866e-37	1.39661e-07
278.159	2811.58	-3.03376e-48	-1.34162e-47	2.05359e-37	1.28956e-07
264.557	2784.41	-7.40565e-48	-3.2996e-47	3.96383e-37	1.52959e-07
290.617	2769.07	-2.13296e-48	-1.07093e-47	3.70282e-37	1.63765e-07
263.353	2761.24	-6.76769e-48	-3.12868e-47	5.51799e-37	1.77064e-07
289.412	2745.91	-1.495e-48	-9.0001e-48	5.25698e-37	1.8787e-07
248.269	2700.07	6.47906e-47	1.40069e-46	-1.54958e-35	2.81791e-07
270.67	2710.23	4.44529e-47	9.78079e-47	-1.0164e-35	2.54086e-07
293.071	2720.4	2.41153e-47	5.55472e-47	-4.8322e-36	2.26381e-07
244.61	2725.57	3.91803e-47	7.55212e-47	-1.01379e-35	2.4328e-07
267.011	2735.74	1.88426e-47	3.32606e-47	-4.8061e-36	2.15575e-07
240.952	2751.08	1.35699e-47	1.09739e-47	-4.78e-36	2.04769e-07
267.368	2681.13	1.84853e-47	3.66491e-47	-3.28606e-35	3.08754e-07
286.467	2662.19	-2.78199e-47	-6.67705e-47	-5.02255e-35	3.35718e-07
289.769	2691.29	-1.8523e-48	-5.61161e-48	-2.75288e-35	2.8105e-07
149.622	2786.9	-1.30772e-47	-6.56734e-47	-2.03437e-36	1.78095e-07
178.846	2783.46	-1.27316e-47	-6.16401e-47	-1.16361e-36	1.74149e-07
208.07	2780.02	-1.2386e-47	-5.76067e-47	-2.92856e-37	1.70203e-07
160.578	2809.58	-7.14419e-48	-3.73901e-47	-1.39669e-36	1.55087e-07
189.801	2806.14	-6.7986e-48	-3.33568e-47	-5.25935e-37	1.51141e-07
171.533	2832.26	-1.21122e-48	-9.10678e-48	-7.59015e-37	1.32079e-07
71.2998	2908.21	-1.86753e-48	-1.01223e-48	-4.87676e-38	9.40233e-08
78.4158	2880.03	-3.56521e-48	1.55306e-48	-1.01697e-37	1.07306e-07
96.8278	2905.68	-1.82931e-48	-1.14476e-48	-4.85947e-38	9.31639e-08
103.944	2877.49	-3.52699e-48	1.42053e-48	-1.01524e-37	1.06446e-07
122.356	2903.14	-1.79109e-48	-1.27729e-48	-4.84219e-38	9.23044e-08
136.263	2878.53	-1.98779e-49	6.43992e-48	-9.0428e-38	1.02607e-07
117.851	2852.88	-1.93468e-48	9.13773e-48	-1.43531e-37	1.16749e-07
150.169	2853.91	1.39353e-48	1.41571e-47	-1.32434e-37	1.1291e-07
128.259	2808.55	-1.04724e-47	-4.24095e-47	-1.40779e-36	1.58926e-07
139.214	2831.23	-4.53943e-48	-1.41262e-47	-7.70111e-37	1.35918e-07
106.895	2830.2	-7.86765e-48	-1.91456e-47	-7.81208e-37	1.39757e-07
49.9052	2896.17	3.22735e-48	1.11648e-47	-4.31028e-38	9.93772e-08
484.69	2308.26	1.95184e-46	6.71839e-46	-1.33574e-31	1.34209e-06
508.19	2320	1.24138e-46	5.62438e-46	-8.38177e-32	1.2461e-06
479.88	2338.05	3.61655e-46	2.10266e-45	-9.18945e-32	1.21056e-06
517.779	2234.61	-1.38357e-46	-1.67622e-45	-2.48396e-32	1.60993e-06
494.279	2250.42	-1.7007e-46	-2.47478e-45	-5.10451e-32	1.58794e-06
499.057	2222.37	-3.68852e-46	-4.19058e-45	7.31643e-32	1.70224e-06
423.963	2320.99	-3.01856e-45	-2.18031e-44	5.34901e-31	1.58929e-06
445.809	2306.82	-2.00281e-45	-1.47884e-44	2.98183e-31	1.55074e-06
467.654	2292.64	-9.87047e-46	-7.7737e-45	6.14641e-32	1.51219e-06
440.999	2336.61	-1.83633e-45	-1.33576e-44	3.39863e-31	1.4192e-06
462.844	2322.43	-8.20575e-46	-6.34287e-45	1.03144e-31	1.38065e-06
458.035	2352.22	-6.54103e-46	-4.91205e-45	1.44824e-31	1.24911e-06
406.887	2366.1	-2.46277e-45	-1.44924e-44	-1.1894e-31	1.38546e-06
412.579	2351.06	-2.64803e-45	-1.69293e-44	9.9007e-32	1.4534e-06
418.271	2336.03	-2.8333e-45	-1.93662e-44	3.16954e-31	1.52135e-06
429.615	2366.68	-1.4658e-45	-8.48375e-45	-9.60315e-32	1.28331e-06
435.307	2351.64	-1.65107e-45	-1.09207e-44	1.21916e-31	1.35126e-06
452.342	2367.26	-4.68838e-46	-2.47513e-45	-7.3123e-32	1.18116e-06
446.079	2474.67	-1.57493e-46	-9.14481e-46	-5.17322e-33	6.97235e-07
446.331	2505.07	-1.19042e-46	-5.7105e-46	-2.99609e-33	6.07072e-07
446.583	2535.48	-8.05901e-47	-2.27618e-46	-8.18949e-34	5.16909e-07
417.408	2488.52	-2.65018e-46	-1.08513e-45	-3.87109e-33	6.96466e-07
417.661	2518.92	-2.26567e-46	-7.41699e-46	-1.69395e-33	6.06303e-07
388.738	2502.37	-3.72543e-46	-1.25578e-45	-2.56896e-33	6.95696e-07
391.749	2568.33	-1.14695e-46	-3.85839e-46	-8.41039e-34	4.86351e-07
390.243	2535.35	-2.43619e-46	-8.20809e-46	-1.705e-33	5.91023e-07
419.166	2551.9	-9.76426e-47	-3.06728e-46	-8.29994e-34	5.0163e-07
413.733	2425	2.3836e-46	3.3766e-45	-6.20539e-32	1.001e-06
434.072	2436.94	1.4225e-46	2.00312e-45	-4.35277e-32	9.00003e-07
454.41	2448.88	4.61411e-47	6.29645e-46	-2.50015e-32	7.99004e-07
405.402	2450.79	3.47252e-47	1.83247e-45	-4.22256e-32	8.99233e-07
425.74	2462.73	-6.1384e-47	4.58996e-46	-2.36994e-32	7.98234e-07
397.07	2476.58	-1.68909e-46	2.88347e-46	-2.23973e-32	7.97465e-07
434.179	2405.94	3.34949e-46	3.4289e-45	-5.81074e-32	1.02701e-06
454.625	2386.89	4.31538e-46	3.48119e-45	-5.4161e-32	1.05301e-06
454.517	2417.88	2.38839e-46	2.05542e-45	-3.95812e-32	9.26007e-07
409.169	2385.73	-1.56239e-45	-8.53604e-45	-9.9978e-32	1.25731e-06
431.897	2386.31	-5.65428e-46	-2.52743e-45	-7.70695e-32	1.15516e-06
411.451	2405.36	-6.62017e-46	-2.57972e-45	-8.10159e-32	1.12915e-06
318.602	2558.47	3.42737e-46	9.86625e-46	-5.85953e-33	6.17586e-07
343.486	2572.75	2.33234e-46	6.74127e-46	-3.89871e-33	5.3895e-07
368.37	2587.03	1.23732e-46	3.61629e-46	-1.9379e-33	4.60314e-07
314.257	2586.73	2.03783e-46	6.0102e-46	-3.92888e-33	5.32618e-07
339.141	2601.01	9.42802e-47	2.88522e-46	-1.96807e-33	4.53982e-07
309.912	2614.99	6.48288e-47	2.15415e-46	-1.99824e-33	4.47649e-07
341.981	2539.77	1.0431e-46	2.39157e-46	-4.76267e-33	6.43623e-07
365.359	2521.07	-1.34117e-46	-5.08311e-46	-3.66581e-33	6.6966e-07
366.865	2554.05	-5.19256e-48	-7.3341e-47	-2.80185e-33	5.64987e-07
312.896	2492.11	4.34536e-46	8.2011e-46	-8.99714e-32	9.74267e-07
338.176	2495.53	1.6551e-46	1.28147e-46	-6.08373e-32	8.8141e-07
363.457	2498.95	-1.03517e-46	-5.63817e-46	-3.17031e-32	7.88553e-07
314.798	2514.23	4.03936e-46	8.75615e-46	-6.19341e-32	8.55373e-07
340.079	2517.65	1.3491e-46	1.83652e-46	-3.28e-32	7.62516e-07
316.7	2536.35	3.73337e-46	9.3112e-46	-3.38968e-32	7.3648e-07
256.819	2582.53	3.94587e-46	6.56359e-46	-4.09333e-33	6.28101e-07
277.413	2574.51	3.77303e-46	7.66448e-46	-4.68206e-33	6.24596e-07
298.008	2566.49	3.6002e-46	8.76536e-46	-5.27079e-33	6.21091e-07
273.068	2602.77	2.38349e-46	3.80843e-46	-2.75141e-33	5.39628e-07
293.663	2594.75	2.21066e-46	4.90931e-46	-3.34015e-33	5.36123e-07
289.317	2623.01	8.21121e-47	1.05326e-46	-1.4095e-33	4.51154e-07
238.074	2679.39	-5.20039e-47	-1.62764e-46	-9.4738e-35	3.42813e-07
227.879	2658.71	-1.68798e-46	-4.65597e-46	-1.7398e-34	4.03836e-07
217.684	2638.03	-2.85593e-46	-7.68429e-46	-2.53222e-34	4.64859e-07
257.173	2660.45	-9.83092e-47	-2.66184e-46	-1.12103e-34	3.69777e-07
246.978	2639.77	-2.15104e-46	-5.69016e-46	-1.91345e-34	4.308e-07
276.272	2641.51	-1.44614e-46	-3.69603e-46	-1.29468e-34	3.9674e-07
243.774	2601.03	1.6786e-46	1.8143e-46	-2.81329e-33	5.73687e-07
260.023	2621.27	1.16228e-47	-9.40866e-47	-1.47138e-33	4.85214e-07
230.729	2619.53	-5.88664e-47	-2.935e-46	-1.53326e-33	5.19273e-07
154.327	2761.28	-9.83945e-49	4.77374e-47	-1.432e-35	2.17919e-07
159.031	2735.65	1.11093e-47	1.61148e-46	-2.66056e-35	2.57742e-07
163.736	2710.02	2.32025e-47	2.74559e-46	-3.88913e-35	2.97566e-07
183.551	2757.84	-6.38355e-49	5.17707e-47	-1.34493e-35	2.13973e-07
188.255	2732.21	1.14549e-47	1.65181e-46	-2.57349e-35	2.53797e-07
212.774	2754.4	-2.92764e-49	5.5804e-47	-1.25785e-35	2.10027e-07
220.091	2703.39	5.09279e-47	1.84899e-46	-2.32943e-35	2.87049e-07
216.433	2728.89	2.53176e-47	1.20351e-46	-1.79364e-35	2.48538e-07
191.913	2706.71	3.70652e-47	2.29729e-46	-3.10928e-35	2.92308e-07
209.896	2682.71	-6.58666e-47	-1.17934e-46	-1.02537e-34	3.48072e-07
181.718	2686.03	-7.97293e-47	-7.31038e-47	-1.10335e-34	3.53331e-07
199.701	2662.03	-1.82661e-46	-4.20767e-46	-1.81779e-34	4.09095e-07
125.907	2775.23	1.54828e-47	-6.04714e-48	6.36205e-39	1.99946e-07
104.543	2796.88	1.80876e-47	1.72168e-47	6.32943e-37	1.80777e-07
83.18	2818.53	2.06923e-47	4.04807e-47	1.25952e-36	1.61608e-07
102.192	2763.56	4.40428e-47	5.35791e-47	2.04709e-36	2.21797e-07
80.8281	2785.21	4.66476e-47	7.6843e-47	2.67367e-36	2.02628e-07
130.611	2749.61	2.7576e-47	1.07364e-46	-1.22793e-35	2.3977e-07
106.896	2737.93	5.6136e-47	1.6699e-46	-1.02385e-35	2.61621e-07
135.316	2723.98	3.96693e-47	2.20774e-46	-2.45649e-35	2.79594e-07
54.6694	2801.44	4.32731e-48	-1.45519e-47	9.69677e-37	1.81794e-07
506.173	2150.72	-9.39127e-46	-7.95394e-45	6.08099e-31	1.95785e-06
523.726	2158.91	-3.92858e-46	-3.50957e-45	2.93027e-31	1.89167e-06
505.005	2172.52	-7.53381e-46	-6.93016e-45	4.02736e-31	1.8872e-06
463.502	2159.42	3.35208e-45	2.19555e-44	9.47272e-30	2.26208e-06
478.116	2149.25	1.85976e-45	1.16444e-44	6.5863e-30	2.18422e-06
492.729	2139.08	3.67443e-46	1.33335e-45	3.69988e-30	2.10636e-06
476.947	2171.05	2.04551e-45	1.26682e-44	6.38094e-30	2.11357e-06
491.56	2160.88	5.53189e-46	2.35714e-45	3.49452e-30	2.03571e-06
490.391	2182.69	7.38936e-46	3.38092e-45	3.28916e-30	1.96506e-06
424.57	2267.97	1.74096e-45	7.58482e-45	3.87658e-30	1.97527e-06
446.213	2271.47	1.17021e-45	4.80355e-45	2.52597e-30	1.80806e-06
467.857	2274.97	5.99462e-46	2.02228e-45	1.17536e-30	1.64085e-06
424.368	2285.65	1.54454e-46	-2.21116e-45	2.76268e-30	1.84661e-06
446.011	2289.14	-4.16296e-46	-4.99243e-45	1.41207e-30	1.6794e-06
424.166	2303.32	-1.43206e-45	-1.20071e-44	1.64879e-30	1.71795e-06
440.13	2212.41	1.36015e-45	2.31451e-44	-3.1857e-31	2.18285e-06
461.365	2206.38	7.17556e-46	1.34612e-44	-1.46588e-31	2.06075e-06
482.601	2200.35	7.4961e-47	3.77743e-45	2.53926e-32	1.93865e-06
456.586	2234.43	9.16338e-46	1.5177e-44	-2.70798e-31	1.94645e-06
477.822	2228.4	2.73743e-46	5.49323e-45	-9.88168e-32	1.82434e-06
473.043	2256.45	4.72525e-46	7.20903e-45	-2.23026e-31	1.71004e-06
429.757	2249.45	1.61403e-45	1.27716e-44	2.47819e-30	2.04446e-06
434.943	2230.93	1.48709e-45	1.79583e-44	1.07981e-30	2.11366e-06
451.4	2252.95	1.04328e-45	9.99029e-45	1.12758e-30	1.87725e-06
455.711	2177.08	2.6881e-45	2.2352e-44	6.20896e-30	2.23567e-06
469.156	2188.72	1.38153e-45	1.30647e-44	3.11717e-30	2.08716e-06
447.921	2194.75	2.02413e-45	2.27485e-44	2.94519e-30	2.20926e-06
387.547	2286.48	4.14641e-45	5.43649e-44	1.14223e-29	2.2102e-06
399.888	2280.31	3.3446e-45	3.87715e-44	8.90703e-30	2.13189e-06
412.229	2274.14	2.54278e-45	2.31782e-44	6.3918e-30	2.05358e-06
399.686	2297.98	1.75809e-45	2.89756e-44	7.79314e-30	2.00323e-06
412.027	2291.81	9.56271e-46	1.33822e-44	5.27791e-30	1.92492e-06
411.825	2309.49	-6.30238e-46	3.58622e-45	4.16402e-30	1.79626e-06
393.241	2371.9	-2.64722e-45	-1.86542e-44	-1.60273e-31	1.42585e-06
395.523	2391.53	-1.74684e-45	-1.26979e-44	-1.41311e-31	1.2977e-06
397.805	2411.17	-8.46464e-46	-6.74158e-45	-1.22349e-31	1.16955e-06
379.595	2377.7	-2.83166e-45	-2.28161e-44	-2.01606e-31	1.46625e-06
381.877	2397.34	-1.93129e-45	-1.68598e-44	-1.82644e-31	1.3381e-06
365.949	2383.51	-3.01611e-45	-2.69779e-44	-2.42939e-31	1.50664e-06
392.476	2353.46	5.36082e-45	3.45293e-44	5.28597e-31	1.60138e-06
378.066	2340.82	1.31844e-44	8.3551e-44	1.17613e-30	1.8173e-06
363.655	2328.18	2.1008e-44	1.32573e-43	1.82367e-30	2.03322e-06
398.169	2338.42	5.17556e-45	3.20924e-44	7.46544e-31	1.66932e-06
383.758	2325.78	1.29992e-44	8.11141e-44	1.39408e-30	1.88524e-06
403.861	2323.39	4.99029e-45	2.96555e-44	9.64491e-31	1.73727e-06
365.184	2365.06	4.99193e-45	2.62056e-44	4.45931e-31	1.68217e-06
364.42	2346.62	1.3e-44	7.93891e-44	1.1348e-30	1.85769e-06
378.83	2359.26	5.17638e-45	3.03674e-44	4.87264e-31	1.64177e-06
379.583	2300.38	9.76695e-45	8.04341e-44	8.22273e-30	2.15121e-06
391.722	2311.88	7.37862e-45	5.50448e-44	4.59361e-30	1.94424e-06
371.619	2314.28	1.53875e-44	1.06503e-43	5.0232e-30	2.09221e-06
387.496	2427.61	9.154e-46	4.21298e-45	-1.11165e-31	1.09163e-06
379.165	2453.4	7.11766e-46	2.66886e-45	-9.13365e-32	9.89863e-07
370.833	2479.19	5.08132e-46	1.12473e-45	-7.15081e-32	8.88095e-07
361.259	2430.22	1.59244e-45	5.04937e-45	-1.60276e-31	1.18226e-06
352.928	2456.01	1.38881e-45	3.50524e-45	-1.40447e-31	1.08049e-06
335.022	2432.83	2.26948e-45	5.88575e-45	-2.09387e-31	1.27289e-06
320.271	2472.35	1.04618e-45	2.50866e-45	-1.29776e-31	1.07381e-06
327.647	2452.59	1.65783e-45	4.1972e-45	-1.69581e-31	1.17335e-06
345.552	2475.77	7.77158e-46	1.81669e-45	-1.00642e-31	9.80951e-07
355.64	2399.95	-1.25425e-45	-1.60234e-44	-2.31755e-31	1.42873e-06
371.568	2413.78	-1.69423e-46	-5.9052e-45	-1.7146e-31	1.26018e-06
345.331	2416.39	5.07618e-46	-5.06881e-45	-2.20571e-31	1.35081e-06
277.218	2456.33	-2.61781e-45	-4.97219e-45	-5.77504e-31	1.40107e-06
296.486	2448.5	-9.88711e-46	-1.35287e-45	-4.54798e-31	1.35834e-06
315.754	2440.66	6.40385e-46	2.26644e-45	-3.32092e-31	1.31562e-06
289.11	2468.26	-1.60036e-45	-3.04142e-45	-4.14993e-31	1.2588e-06
308.379	2460.42	2.87369e-47	5.77891e-46	-2.92287e-31	1.21608e-06
301.003	2480.18	-5.82912e-46	-1.11066e-45	-2.52482e-31	1.11653e-06
254.897	2559.07	-7.76375e-46	-2.06425e-45	-2.37122e-32	7.63113e-07
252.974	2535.61	-1.94734e-45	-4.78487e-45	-4.3331e-32	8.98125e-07
251.052	2512.15	-3.1183e-45	-7.50548e-45	-6.29498e-32	1.03314e-06
275.491	2551.05	-7.93659e-46	-1.95417e-45	-2.43009e-32	7.59608e-07
273.569	2527.59	-1.96462e-45	-4.67478e-45	-4.39197e-32	8.9462e-07
296.085	2543.03	-8.10942e-46	-1.84408e-45	-2.48896e-32	7.56103e-07
292.281	2498.79	-7.49742e-46	-1.95509e-45	-8.09642e-32	9.9389e-07
294.183	2520.91	-7.80342e-46	-1.89958e-45	-5.29269e-32	8.74997e-07
271.667	2505.47	-1.93402e-45	-4.73028e-45	-7.1957e-32	1.01351e-06
268.496	2474.94	-2.78464e-45	-5.81662e-45	-4.05986e-31	1.27843e-06
280.388	2486.86	-1.76719e-45	-3.88585e-45	-2.43475e-31	1.13616e-06
259.774	2493.54	-2.95147e-45	-6.66105e-45	-2.34468e-31	1.15578e-06
235.649	2576.25	6.45083e-46	2.00277e-45	-7.32468e-33	6.98102e-07
222.604	2594.75	4.18357e-46	1.52784e-45	-6.04465e-33	6.43688e-07
209.559	2613.25	1.9163e-46	1.05291e-45	-4.76461e-33	5.89274e-07
214.48	2569.97	8.9558e-46	3.34918e-45	-1.0556e-32	7.68102e-07
201.435	2588.47	6.68854e-46	2.87425e-45	-9.27601e-33	7.13688e-07
193.31	2563.69	1.14608e-45	4.69559e-45	-1.37874e-32	8.38103e-07
233.727	2552.79	-5.25879e-46	-7.17844e-46	-2.69435e-32	8.33114e-07
212.557	2546.51	-2.75382e-46	6.28566e-46	-3.01749e-32	9.03114e-07
231.805	2529.33	-1.69684e-45	-3.43846e-45	-4.65624e-32	9.68125e-07
191.734	2629.64	-5.23178e-47	-5.94762e-46	1.361e-34	5.2372e-07
173.751	2653.64	5.06139e-47	-2.47099e-46	2.07544e-34	4.67956e-07
155.769	2677.64	1.53546e-46	1.00563e-46	2.78988e-34	4.12192e-07
165.784	2621.25	1.80957e-46	-4.21095e-46	5.25423e-34	5.82582e-07
147.802	2645.25	2.83889e-46	-7.34321e-47	5.96867e-34	5.26818e-07
139.834	2612.86	4.14232e-46	-2.47428e-46	9.14746e-34	6.41443e-07
175.485	2580.08	9.02129e-46	3.04792e-45	-8.88668e-33	7.7255e-07
183.61	2604.86	4.24905e-46	1.22658e-45	-4.37529e-33	6.48135e-07
157.66	2596.47	6.5818e-46	1.40024e-45	-3.98597e-33	7.06996e-07
76.7113	2722.17	-1.00207e-46	-3.09729e-46	3.02539e-34	3.22359e-07
74.9463	2692.44	-2.73018e-46	-7.32664e-46	6.0099e-34	4.01069e-07
105.131	2708.21	-1.16674e-46	-2.55945e-46	2.88213e-34	3.40331e-07
103.366	2678.49	-2.89484e-46	-6.78879e-46	5.86664e-34	4.19042e-07
133.551	2694.26	-1.33141e-46	-2.0216e-46	2.73886e-34	3.58304e-07
117.617	2629.48	1.27546e-46	-5.50151e-46	9.09644e-34	5.87556e-07
125.584	2661.87	-2.79773e-48	-3.76156e-46	5.91765e-34	4.7293e-07
95.399	2646.1	-1.59141e-46	-8.52875e-46	9.04543e-34	5.33668e-07
50.5525	2705.71	-9.62054e-47	-1.38948e-46	1.85378e-34	3.65595e-07
446.972	2156.98	-4.45446e-45	-3.56366e-44	3.65161e-29	2.50263e-06
439.181	2174.64	-5.11844e-45	-3.52401e-44	3.32523e-29	2.47622e-06
431.39	2192.3	-5.78241e-45	-3.48435e-44	2.99886e-29	2.44981e-06
430.441	2154.54	-1.2261e-44	-9.32286e-44	6.35594e-29	2.74318e-06
422.65	2172.2	-1.2925e-44	-9.28321e-44	6.02957e-29	2.71677e-06
413.911	2152.1	-2.00675e-44	-1.50821e-43	9.06028e-29	2.98372e-06
459.627	2142.82	2.94727e-45	2.27743e-44	1.53639e-29	2.36895e-06
455.752	2126.22	2.54247e-45	2.35932e-44	2.12551e-29	2.47582e-06
474.24	2132.65	1.45496e-45	1.24633e-44	1.24775e-29	2.29109e-06
470.365	2116.05	1.05016e-45	1.32821e-44	1.83687e-29	2.39796e-06
488.854	2122.48	-3.73586e-47	2.15218e-45	9.59106e-30	2.21323e-06
443.097	2140.38	-4.85926e-45	-3.48177e-44	4.24073e-29	2.6095e-06
426.566	2137.94	-1.26658e-44	-9.24098e-44	6.94506e-29	2.85004e-06
439.221	2123.78	-5.26406e-45	-3.39989e-44	4.82984e-29	2.71636e-06
484.062	2102.26	1.10962e-45	1.06139e-44	1.01725e-29	2.28013e-06
385.639	2271.46	-1.49531e-45	4.05987e-45	2.49711e-29	2.38912e-06
383.73	2256.44	-7.13704e-45	-4.62451e-44	3.85199e-29	2.56804e-06
381.822	2241.42	-1.27788e-44	-9.65502e-44	5.20688e-29	2.74696e-06
397.98	2265.29	-2.29713e-45	-1.15335e-44	2.24559e-29	2.31081e-06
396.071	2250.27	-7.93886e-45	-6.18385e-44	3.60047e-29	2.48973e-06
410.321	2259.12	-3.09895e-45	-2.71268e-44	1.99406e-29	2.2325e-06
415.507	2240.6	-3.22589e-45	-2.19401e-44	1.85423e-29	2.3017e-06
401.258	2231.75	-8.0658e-45	-5.66518e-44	3.46063e-29	2.55893e-06
420.694	2222.08	-3.35282e-45	-1.67534e-44	1.71439e-29	2.37089e-06
379.954	2223.91	-3.11725e-45	-5.42626e-44	1.03206e-28	2.96807e-06
378.085	2206.41	6.54427e-45	-1.1975e-44	1.54344e-28	3.18917e-06
376.217	2188.9	1.62058e-44	3.03127e-44	2.05482e-28	3.41028e-06
399.389	2214.24	1.59573e-45	-1.43642e-44	8.57439e-29	2.78003e-06
397.521	2196.74	1.12572e-44	2.79235e-44	1.36882e-28	3.00114e-06
418.825	2204.57	6.3087e-45	2.55343e-44	6.82815e-29	2.59199e-06
401.346	2164.36	-7.97643e-45	-9.04429e-44	1.28896e-28	3.12591e-06
410.086	2184.47	-8.33863e-46	-3.24543e-44	9.85886e-29	2.85895e-06
388.781	2176.63	4.11469e-45	-3.00651e-44	1.67189e-28	3.26809e-06
372.956	2282.24	-7.92054e-45	-7.3399e-44	3.16305e-29	2.46726e-06
364.992	2296.14	-2.30001e-45	-4.73297e-44	2.8431e-29	2.40827e-06
357.028	2310.04	3.32052e-45	-2.12605e-44	2.52315e-29	2.34927e-06
358.364	2278	-1.99875e-44	-2.01163e-43	5.18388e-29	2.72432e-06
350.4	2291.9	-1.4367e-44	-1.75094e-43	4.86393e-29	2.66532e-06
343.773	2273.76	-3.20545e-44	-3.28927e-43	7.20471e-29	2.98137e-06
371.047	2267.22	-1.35623e-44	-1.23704e-43	4.51794e-29	2.64618e-06
356.456	2262.98	-2.56292e-44	-2.51468e-43	6.53877e-29	2.90324e-06
369.139	2252.2	-1.9204e-44	-1.74009e-43	5.87282e-29	2.8251e-06
348.392	2376.75	-3.40782e-45	-1.1268e-44	-4.29289e-32	1.71916e-06
330.835	2370	-3.79954e-45	4.44193e-45	1.57081e-31	1.93167e-06
313.278	2363.25	-4.19125e-45	2.01519e-44	3.57091e-31	2.14418e-06
347.627	2358.31	4.60022e-45	4.19155e-44	6.45941e-31	1.89468e-06
330.07	2351.56	4.2085e-45	5.76255e-44	8.45951e-31	2.10719e-06
346.863	2339.87	1.26083e-44	9.5099e-44	1.33481e-30	2.0702e-06
338.083	2393.19	-1.64596e-45	-3.13442e-46	-3.17448e-32	1.64124e-06
327.774	2409.63	1.15904e-46	1.06411e-44	-2.05606e-32	1.56332e-06
320.526	2386.44	-2.03767e-45	1.53965e-44	1.68265e-31	1.85375e-06
310.337	2343.18	-3.69127e-44	-1.83072e-43	3.18096e-29	2.49435e-06
307.396	2323.11	-6.96341e-44	-3.86297e-43	6.3262e-29	2.84452e-06
304.454	2303.04	-1.02356e-43	-5.89521e-43	9.47145e-29	3.19469e-06
327.129	2331.49	-2.85129e-44	-1.45599e-43	3.22984e-29	2.45736e-06
324.188	2311.42	-6.12343e-44	-3.48823e-43	6.37509e-29	2.80753e-06
343.922	2319.8	-2.01132e-44	-1.08125e-43	3.27873e-29	2.42037e-06
330.667	2283.52	-5.54881e-44	-4.15792e-43	7.96029e-29	3.05248e-06
337.294	2301.66	-3.78007e-44	-2.61958e-43	5.61951e-29	2.73643e-06
317.561	2293.28	-7.89218e-44	-5.02656e-43	8.71587e-29	3.12358e-06
273.405	2437.49	-4.82842e-45	-1.60775e-44	-1.54637e-30	1.63733e-06
269.593	2418.66	-7.03903e-45	-2.71828e-44	-2.51523e-30	1.87359e-06
265.781	2399.82	-9.24964e-45	-3.82881e-44	-3.48409e-30	2.10985e-06
292.674	2429.66	-3.19932e-45	-1.24582e-44	-1.42366e-30	1.5946e-06
288.861	2410.82	-5.40994e-45	-2.35635e-44	-2.39252e-30	1.83086e-06
311.942	2421.82	-1.57023e-45	-8.83885e-45	-1.30095e-30	1.55188e-06
297.445	2375.44	-5.87738e-45	6.71895e-46	-9.23302e-31	2.13273e-06
304.694	2398.63	-3.7238e-45	-4.08348e-45	-1.11213e-30	1.8423e-06
281.613	2387.63	-7.56351e-45	-1.88081e-44	-2.2037e-30	2.12129e-06
258.487	2452.43	6.39711e-45	1.95448e-44	-9.35421e-31	1.54545e-06
249.765	2471.04	6.23028e-45	1.87003e-44	-7.63903e-31	1.4228e-06
241.043	2489.65	6.06345e-45	1.78559e-44	-5.92385e-31	1.30016e-06
239.756	2448.54	1.5412e-44	4.40617e-44	-1.29334e-30	1.68983e-06
231.034	2467.15	1.52452e-44	4.32173e-44	-1.12182e-30	1.56718e-06
221.026	2444.65	2.44269e-44	6.85787e-44	-1.65125e-30	1.83421e-06
254.675	2433.6	4.1865e-45	8.43948e-45	-1.90428e-30	1.78171e-06
235.944	2429.7	1.32014e-44	3.29564e-44	-2.2622e-30	1.92609e-06
250.862	2414.76	1.97588e-45	-2.6658e-45	-2.87314e-30	2.01797e-06
226.533	2503.86	-1.95746e-45	-9.1178e-45	-2.49251e-31	1.19884e-06
207.286	2521.04	-5.36003e-46	-5.05077e-45	-2.32864e-31	1.13383e-06
188.038	2538.22	8.85456e-46	-9.8375e-46	-2.16477e-31	1.06882e-06
202.014	2495.57	-7.96623e-46	-1.07301e-44	-4.35553e-31	1.36454e-06
182.767	2512.75	6.24835e-46	-6.66309e-45	-4.19166e-31	1.29953e-06
177.495	2487.28	3.64215e-46	-1.23424e-44	-6.21855e-31	1.53025e-06
206.515	2458.86	1.6406e-44	4.1605e-44	-1.30812e-30	1.73289e-06
216.524	2481.36	7.22428e-45	1.62436e-44	-7.78686e-31	1.46586e-06
192.005	2473.07	8.38512e-45	1.46313e-44	-9.64988e-31	1.63157e-06
170.49	2552.41	-8.99962e-46	4.63839e-46	-7.50848e-32	9.73637e-07
152.665	2568.81	-1.14391e-45	-1.18383e-45	-7.01841e-32	9.08084e-07
134.84	2585.2	-1.38786e-45	-2.83151e-45	-6.52834e-32	8.4253e-07
147.67	2541.14	-2.946e-45	-3.76791e-45	-1.36382e-31	1.10917e-06
129.845	2557.53	-3.18995e-45	-5.41558e-45	-1.31481e-31	1.04362e-06
124.85	2529.87	-4.99204e-45	-7.99966e-45	-1.9768e-31	1.2447e-06
142.398	2515.67	-3.20662e-45	-9.44725e-45	-3.39071e-31	1.33989e-06
159.946	2501.48	-1.4212e-45	-1.08948e-44	-4.80463e-31	1.43507e-06
165.218	2526.95	-1.16058e-45	-5.2155e-45	-2.77774e-31	1.20435e-06
115.305	2599.53	8.33933e-46	2.27205e-45	-1.39239e-32	7.49911e-07
93.0873	2616.14	5.47246e-46	1.96933e-45	-1.3929e-32	6.96023e-07
70.8695	2632.76	2.60559e-46	1.6666e-45	-1.39341e-32	6.42135e-07
[truncated: 25,863 more rows]

## Sheet: Fig. 3e-j
Fig. 3e					Fig. 3f						Fig. 3g
The impact of initial dimethyl sulfoxide ratio in the inner fluid on the simulated diffusion time that taken for MPS to reach the saturation point in droplets.					Numerically simulated loading degree and encapsulation efficiency of AcDX microspheres prepared by varying the dimethyl sulfoxide ratio in the inner fluid.						Experimental loading degree and encapsulation efficiency of AcDX microspheres prepared by varying the dimethyl sulfoxide ratio in the inner fluid.
Dimethyl sulfoxide/%	Saturation point/ms				Dimethyl sulfoxide/%	Loading degree/%	Encapsulation efficiency/%				Dimethyl sulfoxide/%	Loading degree/%					Encapsulation efficiency/%
10	38.25				10	62.92	56.56					#1	#2	#3	Average	S.D.	#1	#2	#3	Average	S.D.
12.5	75.85				12.5	61.59	53.45				10	64.7	64.1	60.43	63.0767	2.31163	61.1	59.52	50.9	57.1733	5.49
15	101.8				15	61.05	52.248				15	57.28	62.34	58.74	59.4533	2.60433	44.7	55.17	47.46	49.11	5.42652
17.5	122.3				17.5	60.79	51.675				20	57.39	57.06	57.97	57.4733	0.460688	44.89	44.3	45.97	45.0533	0.846896
20	139.6				20	60.678	51.438
22.5	154.85				22.5	60.632	51.338
25	168.37				25	60.666	51.411
Fig. 3h					Fig. 3i						Fig. 3j
The impact of initial MPS concentration in the inner fluid on the numerically simulated diffusion time that taken for MPS to reach saturation point in the droplets.					Numerically simulated loading degree and encapsulation efficiency of AcDX microspheres prepared by varying the initial MPS concentration in the inner fluid.						Experimental loading degree and encapsulation efficiency of AcDX microspheres prepared by varying the initial MPS concentration in the inner fluid.
MPS concentration / mg/mL	Saturation point/ms				MPS concentration / mg/mL	Loading degree/%	Encapsulation efficiency/%				MPS concentration / mg/mL	Loading degree/%					Encapsulation efficiency/%
10	197.79				10	32.681	48.548					#1	#2	#3	Average	S.D.	#1	#2	#3	Average	S.D.
12.5	162.8				12.5	37.99	49				10	22.99	23.13	23.4	23.1733	0.208407	29.85	30.09	30.54	30.16	0.350286
15	136.89				15	42.67	49.61				20	38.6571	45	38.597	40.7514	3.67953	31.5091	40.9091	31.4293	34.6158	5.45028
17.5	116.15				17.5	46.86	50.383				30	64.7	64.1	60.43	63.0767	2.31163	61.1	59.52	50.9	57.1733	5.49
20	98.62				20	50.646	51.31
22.5	82.8				22.5	54.075	52.33
25	67.85				25	57.23	53.51
27.5	53.15				27.5	60.18	54.96
30	38.25				30	62.92	56.56

## Sheet: Fig. 4a,b
Fig. 4a
Release profiles of ATV, MPS or HCT from AcDX microspheres (n = 3)
Time/d	ATV@AcDX							Time/d	MPS@AcDX							Time/d	HCT@AcDX
	#1	#2	#3	Average (µg/mL)	S.D.				#1	#2	#3	Average (µg/mL)	S.D.				#1	#2	#3	Average (µg/mL)	S.D.
0.01042	0.839915	1.02707	0.989732	0.952238	0.09905			0.01042	1.69895	2.02577	2.67236	2.13236	0.495379			0.01042	0.831898	1.19005	1.26311	1.09502	0.230779
0.02083	1.1785	1.47877	1.59908	1.41878	0.216612			0.02083	1.85445	2.14215	2.94595	2.31418	0.565722			0.02083	1.34056	1.67956	1.99061	1.67024	0.325126
0.04167	2.08597	2.17905	2.05629	2.1071	0.0640544			0.04167	2.45773	2.70651	5.95966	3.70797	1.95399			0.04167	2.13263	2.3356	2.8005	2.42291	0.342387
0.08333	3.86108	3.57706	4.02184	3.81999	0.225218			0.08333	2.83804	2.97501	3.45371	3.08892	0.323254			0.08333	3.49628	3.31019	4.12044	3.6423	0.424401
0.16667	6.08083	6.77615	6.42914	6.42871	0.347663			0.16667	4.79479	4.86253	5.25835	4.97189	0.250385			0.16667	3.90568	6.88136	6.43783	5.74163	1.60536
0.33333	7.15955	9.13449	10.3158	8.86993	1.59465			0.33333	3.86053	4.58133	5.22919	4.55701	0.684656			0.33333	5.49265	8.45355	12.2731	8.73978	3.39929
1	17.4881	21.5546	20.9016	19.9814	2.18384			1	6.5246	6.68709	7.86365	7.02511	0.730725			1	15.1599	20.4265	23.8171	19.8012	4.36238
2	36.9199	43.3748	38.0879	39.4609	3.43953			2	23.9076	23.8806	25.1458	24.3114	0.722808			2	29.1673	41.3562	35.2999	35.2744	6.09447
3	54.9756	53.6259	55.2089	54.6035	0.854569			3	48.5434	49.1153	49.4454	49.0347	0.456364			3	45.8143	46.1254	56.9213	49.6204	6.32472
4	76.3692	71.1467	75.5411	74.3523	2.80688			4	60.4491	67.5231	71.0262	66.3328	5.3881			4	59.1923	65.2038	64.3401	62.9121	3.25022
5	85.0313	81.2653	75.1279	80.4748	4.99883			5	73.6453	83.602	86.286	81.1777	6.65993			5	71.6519	79.2914	82.7376	77.8936	5.67349
6	83.6327	88.0131	86.6113	86.0857	2.23702			6	74.3346	90.4109	93.0799	85.9418	10.1403			6	83.6591	91.3695	82.4234	85.8173	4.84782
7	88.5045	94.6014	102.276	95.1274	6.90088			7	81.8764	88.4945	94.27	88.2136	6.20155			7	101.182	97.3716	104.778	101.111	3.7037
8	104.338	94.2292	95.8964	98.1547	5.41976			8	82.2298	102.187	101.046	95.1541	11.2073			8	96.036	96.8931	106.709	99.8793	5.92999
[truncated: 25 more rows]

## Sheet: Fig. 4c-h
Fig. 4c-h
X-ray powder diffractogram of drug-loaded AcDX microspheres
[truncated: 1,526 more rows]

## Sheet: Fig. 5b
Fig. 5b
[truncated: 30 more rows]

## Sheet: Fig. 5c
Fig. 5c
[truncated: 10 more rows]

## Sheet: Fig. 5d
Fig. 5d
[truncated: 10 more rows]

## Sheet: Fig. 5e
Fig. 5e
[truncated: 47 more rows]

[truncated: 20 more sheets: Fig. 5g, Fig. 5i, Fig. 5k, Fig. 6b, Fig. 6e, Fig. 6h, Fig. S1, Fig. S2, Fig. S4, Fig. S5, Fig. S6, Fig. S8, Fig. S12, Fig. S14, Fig. S15, Fig. S16b, Fig. S17b, Fig. S18b, Fig. S19b, Fig. S20]
